# Supplementary material for: Copy number loss of KDM5D may be a predictive biomarker for ATR inhibitor treatment in male patients with pulmonary squamous cell carcinoma
Source: J Pathol Clin Res. 2023 Nov 16;10(1):e350. doi: 10.1002/cjp2.350 (PMC10766025; doi:10.1002/cjp2.350)
Supplement: Supplementary file 2 — Table S1. Clinicopathological features and results of ddPCR and FISH in patients with small cell carcinoma [file CJP2-10-e350-s006.xlsx]

## Sheet: Table S1
Copy number loss of KDM5D may be a predictive biomarker for ATR inhibitor treatment in male patients with pulmonary squamous cell carcinoma
A Ura et al. J Pathol Clin Res
https://doi.org/10.1002/cjp2.350
Table S1. Clinicaopathological features and results of ddPCR and FISH in patients with small cell carcinoma
Case	Age	Sex	Site	Smoking Index	Tumor size (mm)	Pathological Stage	ddPCR ratio	SPIN4	KDM5D (ddPCR)	FISH ratio	Cen X	KDM5D (FISH)
1	82	Male	Right upper lobe	1200	20	IIIA	0.009	1099	10	0	100	0
2	71	Male	Left upper lobe	1600	18	IB	0.017	175	3	0.3	110	33
3	71	Male	Right upper lobe	1575	23	IB	0.019	578	11	0.05	300	15
4	72	Male	Right upper lobe	1040	22	IA3	0.024	1986	52	0.023622	127	3
5	74	Male	Right lower lobe	1060	27	III A	0.0245	7251	243	0.01	100	1
6	61	Male	Right upper lobe	N/A	14	III A	0.032	640	22	0.01	100	1
7	80	Male	Right upper lobe	1000	28	IIA	0.055	764	43	0.0666667	270	18
8	69	Male	Left upper lobe	900	42	IIA	0.062	272	17	0.025	160	4
9	63	Male	Right lower lobe	800	20	IIIA	0.086	1698	154	0.04	100	4
10	76	Male	Right upper lobe	1920	75	IIB	0.094	1190	117	0.02	100	2
11	55	Male	Right upper lobe	1560	17	IIIA	0.125	451	57	0.08	300	24
12	81	Male	Right lower lobe	1890	18	IIA	0.13	396	52	0.833333	120	100
13	83	Male	Left upper lobe	400	30	IIB	0.13	2294	325	0.955556	90	86
14	62	Male	Left lower lobe	2800	53	IIIA	0.132	1642	228	0.581967	122	71
15	51	Male	Right upper lobe	600	45	IIA	0.143	2937	471	0.141732	254	36
16	70	Male	Right lower lobe	N/A	25	IIA	0.161	842	139	0.6	100	60
17	73	Male	Right lower lobe	1500	30	IB	0.182	3309	685	0	100	0
18	64	Male	Right lower lobe	2000	15	IA	0.183	600	112	0.335135	185	62
19	71	Male	Left lower lobe	2000	35	IIB	0.19	1177	233	0.680328	122	83
20	75	Male	Left upper lobe	800	40	IIIA	0.191	717	141	0.988372	86	85
21	81	Male	Left lower lobe	1300	33	IB	0.194	5264	1181	0.02	100	2
22	71	Male	Left lower lobe	800	43	IB	0.203	3017	660	0.669811	106	71
23	76	Male	Left upper lobe	900	37	IIB	0.22	1414	327	0.0265957	188	5
24	67	Male	Right lower lobe	2000	15	IB	0.224	1005	232	0.593023	86	51
25	64	Male	Left lower lobe	1760	24	IIIA	0.236	1527	375	0.373626	91	34
26	65	Male	Left upper lobe	1600	45	IIIA	0.242	2920	768	0.245614	114	28
27	70	Male	Right lower lobe	450	35	IIIA	0.251	1900	509	0.4375	96	42
28	80	Male	Left upper lobe	1620	25	IB	0.259	2617	740	0.817308	104	85
29	70	Male	Right middle lobe	1520	25	IB	0.264	1983	557	0.01	100	1
30	67	Male	Right upper lobe	2820	51	IIA	0.265	683	185	0.565217	115	65
31	86	Male	Left lower lobe	1600	50	IIIA	0.271	5267	1811	0.627737	137	86
32	74	Male	Right lower lobe	450	48	IB	0.275	2553	755	0.730769	78	57
33	73	Male	Left lower lobe	1060	36	IIB	0.28	783	225	0.607843	102	62
34	70	Male	Left lower lobe	1000	26	IIA	0.282	2039	608	0.52	100	52
35	61	Male	Right upper lobe	1000	20	IA	0.291	1352	408	1.17073	82	96
36	79	Male	Right upper lobe	900	31	IIB	0.332	4278	1610	0.475248	101	48
37	73	Male	Left lower lobe	1200	15	IA2	0.358	1645	608	0.674699	83	56
38	78	Male	Right middle lobe	900	25	IA3	0.358	2217	843	0.75	128	96
39	78	Male	Right lower lobe	1200	31	IIA	0.367	4061	1669	0.467532	154	72
40	73	Male	Right middle lobe	800	11	IA2	0.379	2379	944	0.04	100	4
41	68	Male	Right lower lobe	800	25	IIIA	0.395	870	352	0.453488	86	39
42	69	Male	Right upper lobe	960	16	IIB	0.398	909	368	1.02532	79	81
43	72	Male	Right lower lobe	2500	23	IB	0.406	6960	3457	1.05714	70	74
44	79	Male	Left upper lobe	1000	28	IIB	0.406	8467	4596	0.651613	155	101
45	64	Male	Left upper lobe	800	23	IIA	0.42	872	372	1.14706	68	78
46	63	Male	Right upper lobe	500	26	IB	0.421	9893	5127	0.459854	137	63
47	63	Male	Left lower lobe	1200	18	IA	0.422	1153	500	0.806122	98	79
48	62	Male	Left lower lobe	800	20	IIIB	0.466	5209	2755	0.981132	53	52
49	75	Male	Left upper lobe	1600	23	IA	0.471	3404	1716	0.525316	158	83
50	59	Male	Left lower lobe	780	25	IIA	0.471	3953	2002	0.965909	88	85
51	63	Male	Right upper lobe	600	50	IIIA	0.475	3420	1759	0.384615	65	25
52	70	Male	Left upper lobe	1500	18	IB	0.482	2689	1372	1.02632	76	78
53	75	Male	Right upper lobe	1200	34	IIIA	0.482	2635	1343	0.946667	75	71
54	69	Male	Left upper lobe	2400	27	IIB	0.526	3591	2045	0.9625	80	77
55	68	Male	Right lower lobe	900	20	IB	0.53	3023	1689	0.880795	151	133
56	69	Male	Right lower lobe	1000	25	IA3	0.576	3666	2217	0.101695	295	30
57	63	Male	Right lower lobe	850	38	IIB	0.587	4585	2878	0.934066	91	85
58	78	Male	Left lower lobe	2400	23	IA3	0.59	2364	1459	0.558442	77	43
59	74	Male	Left lower lobe	900	25	IIA	0.6	3497	2233	0.885417	96	85
60	69	Male	Right lower lobe	960	18	IA2	0.609	4924	3319	0.987013	77	76
61	74	Male	Left upper lobe	2000	13	IA2	0.614	2873	1827	1.02752	109	112
62	77	Male	Right upper lobe	1800	55	IIIB	0.646	4802	3307	0.88	125	110
63	66	Male	Right lower lobe	675	23	IA3	0.654	2988	2053	0.661538	130	86
64	51	Male	Right upper lobe	900	13	IIIA	0.677	6779	5088	0.859813	107	92
65	77	Male	Right upper lobe	300	27	IIB	1.71	3197	5020	1.50769	65	98
Abbreviation: N/A, not available
