# Supplementary material for: Copy number loss of KDM5D may be a predictive biomarker for ATR inhibitor treatment in male patients with pulmonary squamous cell carcinoma
Source: J Pathol Clin Res. 2023 Nov 16;10(1):e350. doi: 10.1002/cjp2.350 (PMC10766025; doi:10.1002/cjp2.350)
Supplement: Supplementary file 3 — Table S2. TSS‐level transcriptome expression in lung squamous cell carcinoma [file CJP2-10-e350-s004.xlsx]

## Sheet: Table S2
Copy number loss of KDM5D may be a predictive biomarker for ATR inhibitor treatment in male patients with pulmonary squamous cell carcinoma
A Ura et al. J Pathol Clin Res
https://doi.org/10.1002/cjp2.350
Table S2. TSS-level transcriptome expression in lung squamous cell carcinoma
No	TSS_ID	mean.cpm.KDM5D_loss	mean.cpm.WT	logFC	logCPM	PValue	FDR	L_chr	L_start	L_end	L_ori	short_description	gene_symbol	entrezgene_id	hgnc_id	uniprot_id
1	chr10:100027943..100027958,-	2.4779	12.0089	-2.15082	2.96753	0.00202812	0.125591	chr10	100027943	100027958	-	p1@LOXL4	LOXL4	entrezgene:84171	HGNC:17171	uniprot:Q96JB6
2	chr10:100174900..100174956,-	3.13299	4.15687	-0.345319	2.45246	0.522419	0.927928	chr10	100174900	100174956	-	p1@PYROXD2	PYROXD2	entrezgene:84795	HGNC:23517	uniprot:Q8N2H3
3	chr10:100206067..100206107,+	0.54463	0.883093	-0.540246	1.40999	0.678811	0.989218	chr10	100206067	100206107	+	p@chr10:100206067..100206107,+
4	chr10:100206642..100206717,-	10.3255	15.1593	-0.498586	3.80147	0.0668295	0.477836	chr10	100206642	100206717	-	p1@HPS1	HPS1	entrezgene:3257	HGNC:5163	uniprot:Q92902,uniprot:Q658M9,uniprot:Q8WXE5
5	chr10:101089107..101089141,+	5.95212	1.42648	2.03382	2.66584	0.0137659	0.257229	chr10	101089107	101089141	+	p1@CNNM1	CNNM1	entrezgene:26507	HGNC:102	uniprot:Q9NRU3
6	chr10:101190374..101190429,-	25.0588	16.3316	0.675468	4.59132	0.0564074	0.445927	chr10	101190374	101190429	-	p1@GOT1	GOT1	entrezgene:2805	HGNC:4432	uniprot:B7Z1I2
7	chr10:101190430..101190441,-	0.920532	0.830058	0.181659	1.52628	1	1	chr10	101190430	101190441	-	p2@GOT1	GOT1	entrezgene:2805	HGNC:4432	uniprot:B7Z1I2
8	chr10:101190442..101190453,-	0.723475	0.880079	-0.193615	1.46738	1	1	chr10	101190442	101190453	-	p3@GOT1	GOT1	entrezgene:2805	HGNC:4432	uniprot:B7Z1I2
9	chr10:101190668..101190736,+	7.09234	5.78237	0.346241	3.10648	0.386134	0.853751	chr10	101190668	101190736	+	p1@ENST00000416191	ENST00000416191
10	chr10:101380158..101380235,-	16.3967	15.9894	0.0699508	4.16573	0.919263	1	chr10	101380158	101380235	-	p1@SLC25A28	SLC25A28	entrezgene:81894	HGNC:23472	uniprot:Q96A46
11	chr10:101418997..101419048,-	4.2725	1.91312	1.16831	2.44267	0.0724725	0.496751	chr10	101418997	101419048	-	p2@SLC25A28	SLC25A28	entrezgene:81894	HGNC:23472	uniprot:Q96A46
12	chr10:101419187..101419313,+	26.0377	35.4546	-0.372242	4.9656	0.146864	0.630364	chr10	101419187	101419313	+	p1@ENTPD7	ENTPD7	entrezgene:57089	HGNC:19745	uniprot:Q9NQZ7
13	chr10:101491828..101491900,-	27.0888	25.7042	0.1251	4.8393	0.682799	0.989218	chr10	101491828	101491900	-	p1@COX15	COX15	entrezgene:1355	HGNC:2263	uniprot:Q7KZN9
14	chr10:101491968..101492076,+	24.8423	25.567	0.00697531	4.76149	1	1	chr10	101491968	101492076	+	p1@CUTC	CUTC	entrezgene:51076	HGNC:24271	uniprot:Q9NTM9
15	chr10:101542384..101542406,+	4.01762	6.74011	-0.702599	2.79796	0.59206	0.960728	chr10	101542384	101542406	+	p2@ABCC2	ABCC2	entrezgene:1244	HGNC:53	uniprot:Q92887
16	chr10:101542415..101542428,+	0.69319	0.995916	-0.403723	1.48254	0.804887	1	chr10	101542415	101542428	+	p4@ABCC2	ABCC2	entrezgene:1244	HGNC:53	uniprot:Q92887
17	chr10:101542439..101542457,+	2.26149	2.95196	-0.343453	2.16591	0.798011	1	chr10	101542439	101542457	+	p3@ABCC2	ABCC2	entrezgene:1244	HGNC:53	uniprot:Q92887
18	chr10:101690650..101690683,-	1.62855	1.54328	0.126121	1.84149	1	1	chr10	101690650	101690683	-	p2@DNMBP	DNMBP	entrezgene:23268	HGNC:30373
19	chr10:101769617..101769716,-	15.3358	13.1151	0.301386	4.05251	0.454236	0.892876	chr10	101769617	101769716	-	p1@DNMBP	DNMBP	entrezgene:23268	HGNC:30373	uniprot:Q6XZF7,uniprot:Q5SVK8,uniprot:A8MU01
20	chr10:101945681..101945710,-	1.48973	0.934855	0.659881	1.71964	0.311992	0.799349	chr10	101945681	101945710	-	p3@ERLIN1	ERLIN1	entrezgene:10613	HGNC:16947	uniprot:D3DR65,uniprot:O75477
21	chr10:101945716..101945735,-	5.6335	3.34469	0.7895	2.76526	0.0371834	0.387928	chr10	101945716	101945735	-	p2@ERLIN1	ERLIN1	entrezgene:10613	HGNC:16947	uniprot:D3DR65,uniprot:O75477
22	chr10:101945750..101945770,-	4.0387	2.53818	0.700871	2.4562	0.129794	0.599729	chr10	101945750	101945770	-	p4@ERLIN1	ERLIN1	entrezgene:10613	HGNC:16947	uniprot:B0QZ43,uniprot:O75477
23	chr10:101945771..101945795,-	23.4468	22.0996	0.12863	4.6253	0.715214	1	chr10	101945771	101945795	-	p1@ERLIN1	ERLIN1	entrezgene:10613	HGNC:16947	uniprot:B0QZ43,uniprot:O75477
24	chr10:101945808..101945819,-	3.79838	4.2958	-0.116753	2.567	0.832019	1	chr10	101945808	101945819	-	p6@ERLIN1	ERLIN1	entrezgene:10613	HGNC:16947	uniprot:D3DR65,uniprot:O75477
25	chr10:101945904..101945950,+	0.680432	0.562462	0.27689	1.39597	0.834842	1	chr10	101945904	101945950	+	p@chr10:101945904..101945950,+
26	chr10:101989315..101989368,-	36.9231	29.2151	0.402701	5.17229	0.111219	0.571455	chr10	101989315	101989368	-	p1@CHUK	CHUK	entrezgene:1147	HGNC:1974	uniprot:O15111
27	chr10:102027369..102027418,-	12.7669	10.5782	0.32839	3.8099	0.283038	0.779094	chr10	102027369	102027418	-	p1@CWF19L1	CWF19L1	entrezgene:55280	HGNC:25613
28	chr10:102027420..102027442,-	4.27568	6.1257	-0.449409	2.78669	0.195027	0.695293	chr10	102027420	102027442	-	p2@CWF19L1	CWF19L1	entrezgene:55280	HGNC:25613	uniprot:Q69YN2
29	chr10:102046098..102046122,-	0.907498	1.30096	-0.413101	1.60327	0.561417	0.946349	chr10	102046098	102046122	-	p2@BLOC1S2	BLOC1S2	entrezgene:282991	HGNC:20984	uniprot:Q6QNY1
30	chr10:102046417..102046465,-	77.3283	98.3383	-0.294079	6.43632	0.309282	0.797527	chr10	102046417	102046465	-	p1@BLOC1S2	BLOC1S2	entrezgene:282991	HGNC:20984	uniprot:Q6QNY1,uniprot:F1T0F0
31	chr10:102051168..102051211,-	0.780733	1.04763	-0.320964	1.51871	0.890664	1	chr10	102051168	102051211	-	p@chr10:102051168..102051211,-
32	chr10:102106829..102106869,+	72.7375	32.2761	1.2548	5.93663	0.00124134	0.101397	chr10	102106829	102106869	+	p2@SCD	SCD	entrezgene:6319	HGNC:10571
33	chr10:102106933..102106948,+	6.35856	2.61577	1.31185	2.82152	0.00691822	0.202366	chr10	102106933	102106948	+	p4@SCD	SCD	entrezgene:6319	HGNC:10571	uniprot:O00767
34	chr10:102106957..102106970,+	7.17522	2.51718	1.52868	2.91724	0.000833558	0.0847431	chr10	102106957	102106970	+	p5@SCD	SCD	entrezgene:6319	HGNC:10571	uniprot:O00767
35	chr10:102106982..102107015,+	87.2987	30.5082	1.58847	6.13398	0.000483375	0.0671099	chr10	102106982	102107015	+	p1@SCD	SCD	entrezgene:6319	HGNC:10571	uniprot:O00767
36	chr10:102107016..102107024,+	7.9679	4.90531	0.761286	3.16461	0.181768	0.678893	chr10	102107016	102107024	+	p10@SCD	SCD	entrezgene:6319	HGNC:10571	uniprot:O00767
37	chr10:102107051..102107062,+	56.2747	33.0077	0.903294	5.71272	0.229799	0.727874	chr10	102107051	102107062	+	p12@SCD	SCD	entrezgene:6319	HGNC:10571	uniprot:O00767
38	chr10:102107065..102107089,+	1.42298	1.25641	0.217667	1.74725	0.804073	1	chr10	102107065	102107089	+	p6@SCD	SCD	entrezgene:6319	HGNC:10571	uniprot:O00767
39	chr10:102107103..102107119,+	25.1816	34.5985	-0.359041	4.95524	0.580838	0.956718	chr10	102107103	102107119	+	p3@SCD	SCD	entrezgene:6319	HGNC:10571	uniprot:O00767
40	chr10:102107168..102107180,+	0.981516	0.398909	1.12577	1.47175	0.218195	0.714892	chr10	102107168	102107180	+	p11@SCD	SCD	entrezgene:6319	HGNC:10571	uniprot:O00767
41	chr10:102107191..102107209,+	1.35359	0.951457	0.510309	1.68498	0.692398	0.989218	chr10	102107191	102107209	+	p7@SCD	SCD	entrezgene:6319	HGNC:10571	uniprot:O00767
42	chr10:102112119..102112137,+	2.4435	0.598812	1.87821	1.92214	0.00343401	0.15524	chr10	102112119	102112137	+	p@chr10:102112119..102112137,+
43	chr10:102114326..102114340,+	2.48592	0.996677	1.27222	1.98835	0.0404253	0.401472	chr10	102114326	102114340	+	p@chr10:102114326..102114340,+
44	chr10:102116352..102116360,+	1.36934	0.279496	1.93039	1.57867	0.0620112	0.463839	chr10	102116352	102116360	+	p@chr10:102116352..102116360,+
45	chr10:102116406..102116419,+	1.09287	0.11824	2.36088	1.46018	0.0564107	0.445927	chr10	102116406	102116419	+	p@chr10:102116406..102116419,+
46	chr10:102120488..102120498,+	1.84335	0.923177	0.961792	1.81231	0.122324	0.586987	chr10	102120488	102120498	+	p@chr10:102120488..102120498,+
47	chr10:102120684..102120716,+	2.17913	0.759828	1.4328	1.87649	0.025167	0.326914	chr10	102120684	102120716	+	p@chr10:102120684..102120716,+
48	chr10:102120837..102120873,+	1.02529	0.232059	1.73077	1.45471	0.0813006	0.518435	chr10	102120837	102120873	+	p@chr10:102120837..102120873,+
49	chr10:102122141..102122176,+	1.45403	0.322524	1.86531	1.60965	0.044558	0.417446	chr10	102122141	102122176	+	p@chr10:102122141..102122176,+
50	chr10:102122225..102122259,+	1.08177	0.224995	1.8286	1.47228	0.0564107	0.445927	chr10	102122225	102122259	+	p@chr10:102122225..102122259,+
51	chr10:102123464..102123502,+	0.687985	0.277167	1.05898	1.34236	0.510607	0.917954	chr10	102123464	102123502	+	p2@AF113690	AF113690
52	chr10:102123593..102123621,+	0.947829	0.314659	1.33229	1.44219	0.218195	0.714892	chr10	102123593	102123621	+	p1@AF113690	AF113690
53	chr10:102133271..102133305,+	0.963593	1.29972	-0.335394	1.62165	0.688993	0.989218	chr10	102133271	102133305	+	p4@LINC00263	LINC00263	entrezgene:90271	HGNC:28060
54	chr10:102133377..102133394,+	3.87153	0.73083	2.27566	2.25061	5.88976e-05	0.0272482	chr10	102133377	102133394	+	p3@LINC00263	LINC00263		HGNC:28060
55	chr10:102133591..102133639,+	3.05174	0.881826	1.71075	2.09523	0.011125	0.240114	chr10	102133591	102133639	+	p2@LINC00263	LINC00263		HGNC:28060
56	chr10:102289611..102289643,-	238.432	221.98	0.152951	7.87057	0.589904	0.960321	chr10	102289611	102289643	-	p1@NDUFB8,p1@SEC31B	NDUFB8	entrezgene:4714,entrezgene:25956	HGNC:7703,HGNC:23197	uniprot:O95169,uniprot:Q5W143,uniprot:E9PIZ8,uniprot:E9PME4,uniprot:E9PQ68,uniprot:B4E2H6
57	chr10:102295684..102295713,+	38.5636	38.3082	0.0513394	5.31997	0.888855	1	chr10	102295684	102295713	+	p1@HIF1AN	HIF1AN	entrezgene:55662	HGNC:17113	uniprot:E9PNR8
58	chr10:102672712..102672734,+	28.4379	32.3919	-0.121245	4.99786	0.645104	0.989218	chr10	102672712	102672734	+	p1@FAM178A	FAM178A	entrezgene:55719	HGNC:17814	uniprot:Q8IX21,uniprot:B1AL16
59	chr10:102729249..102729308,+	2.43721	1.442	0.763879	2.02815	0.166881	0.657208	chr10	102729249	102729308	+	p1@SEMA4G	SEMA4G	entrezgene:57715	HGNC:10735	uniprot:E9PDN9,uniprot:E5RGX4,uniprot:E5RFG2
60	chr10:102747023..102747034,-	0.64944	0.491613	0.376272	1.36746	1	1	chr10	102747023	102747034	-	p2@MRPL43	MRPL43	entrezgene:84545	HGNC:14517
61	chr10:102747200..102747278,-	56.8668	46.0109	0.37628	5.79198	0.16805	0.659829	chr10	102747200	102747278	-	p1@MRPL43	MRPL43	entrezgene:84545	HGNC:14517	uniprot:Q8N983,uniprot:C9J5Q3,uniprot:B1AL05,uniprot:B1AL06,uniprot:A8K4V4,uniprot:B1AL08
62	chr10:102747286..102747333,+	13.1572	7.3557	0.885731	3.71493	0.0214669	0.310035	chr10	102747286	102747333	+	p1@C10orf2	C10orf2	entrezgene:56652	HGNC:1160	uniprot:Q96RR1,uniprot:Q9H6V3,uniprot:E5KSY5
63	chr10:102756800..102756846,+	10.3264	6.52758	0.698815	3.45189	0.0978634	0.551182	chr10	102756800	102756846	+	p2@LZTS2	LZTS2	entrezgene:84445	HGNC:29381	uniprot:Q9BRK4
64	chr10:102756849..102756891,+	5.05736	3.61211	0.529479	2.71465	0.302174	0.792618	chr10	102756849	102756891	+	p4@LZTS2	LZTS2	entrezgene:84445	HGNC:29381	uniprot:Q9BRK4
65	chr10:102758029..102758073,+	0.853181	0.556572	0.570153	1.45322	0.677495	0.989218	chr10	102758029	102758073	+	p6@LZTS2	LZTS2	entrezgene:84445	HGNC:29381	uniprot:B1AL11
66	chr10:102759045..102759096,+	3.50268	1.73641	1.01894	2.2829	0.0635922	0.468329	chr10	102759045	102759096	+	p3@LZTS2	LZTS2	entrezgene:84445	HGNC:29381	uniprot:Q9BRK4
67	chr10:102759413..102759455,-	0.741778	0.211155	1.40798	1.34924	0.235	0.729576	chr10	102759413	102759455	-	p@chr10:102759413..102759455,-
68	chr10:102759506..102759517,+	0.908267	0.910934	0.0477237	1.53489	1	1	chr10	102759506	102759517	+	p7@LZTS2	LZTS2	entrezgene:84445	HGNC:29381
69	chr10:102759530..102759541,+	2.47748	1.19555	1.02965	1.99654	0.115192	0.57203	chr10	102759530	102759541	+	p5@LZTS2	LZTS2	entrezgene:84445	HGNC:29381
70	chr10:102759545..102759593,+	20.2928	13.6831	0.591024	4.28774	0.359499	0.837683	chr10	102759545	102759593	+	p1@LZTS2	LZTS2	entrezgene:84445	HGNC:29381
71	chr10:102790852..102790909,-	0.73563	1.21523	-0.587046	1.53535	0.505961	0.917954	chr10	102790852	102790909	-	p1@PDZD7	PDZD7	entrezgene:79955	HGNC:26257	uniprot:Q9H5P4
72	chr10:102790980..102791072,+	4.94749	6.44375	-0.31466	2.9168	0.482353	0.912705	chr10	102790980	102791072	+	p2@SFXN3	SFXN3	entrezgene:81855	HGNC:16087	uniprot:Q9BWM7
73	chr10:102791815..102791860,+	0.40783	0.830652	-0.794125	1.34888	0.509995	0.917954	chr10	102791815	102791860	+	p4@SFXN3	SFXN3	entrezgene:81855	HGNC:16087
74	chr10:102792137..102792186,+	8.66686	16.9503	-0.896606	3.76239	0.00523825	0.181836	chr10	102792137	102792186	+	p1@SFXN3	SFXN3	entrezgene:81855	HGNC:16087
75	chr10:102792188..102792219,+	2.33418	3.84154	-0.633385	2.28339	0.12392	0.589322	chr10	102792188	102792219	+	p3@SFXN3	SFXN3	entrezgene:81855	HGNC:16087
76	chr10:102820864..102820887,+	1.06979	0.126762	2.29399	1.45805	0.065982	0.475653	chr10	102820864	102820887	+	p3@KAZALD1	KAZALD1	entrezgene:81621	HGNC:25460	uniprot:F8W936,uniprot:Q96I82
77	chr10:102820989..102821005,+	1.91727	0.814757	1.17203	1.81943	0.122324	0.586987	chr10	102820989	102821005	+	p2@KAZALD1	KAZALD1	entrezgene:81621	HGNC:25460	uniprot:F8W936,uniprot:Q96I82
78	chr10:103113840..103113933,+	33.0403	35.0305	-0.0310154	5.1533	0.892217	1	chr10	103113840	103113933	+	p1@BTRC	BTRC	entrezgene:8945	HGNC:1144	uniprot:Q68DS0,uniprot:Q86WI4
79	chr10:103347907..103348019,-	10.7271	11.4674	-0.0328931	3.70456	0.974935	1	chr10	103347907	103348019	-	p1@POLL	POLL	entrezgene:27343	HGNC:9184	uniprot:Q9UGP5,uniprot:Q9HAJ3,uniprot:B7Z1M4,uniprot:Q5JQP8,uniprot:Q5JQP1,uniprot:Q5JQP3,uniprot:Q5JQP0,uniprot:B4DEF5,uniprot:A8K860
80	chr10:103348031..103348092,+	40.6594	27.2429	0.6351	5.25232	0.0683323	0.483056	chr10	103348031	103348092	+	p1@DPCD	DPCD	entrezgene:25911	HGNC:24542	uniprot:Q5JQQ4,uniprot:E9PDC7,uniprot:Q9BVM2
81	chr10:1034237..1034289,-	1.52735	1.31579	0.251331	1.78446	0.908989	1	chr10	1034237	1034289	-	p1@ENST00000381466	ENST00000381466			uniprot:E7EPV4
82	chr10:1034365..1034411,+	67.7635	45.6287	0.640741	5.96439	0.0536608	0.440705	chr10	1034365	1034411	+	p1@GTPBP4	GTPBP4	entrezgene:23560	HGNC:21535	uniprot:B4DY13
83	chr10:103454876..103454962,-	19.5126	14.5683	0.458234	4.28677	0.253669	0.750141	chr10	103454876	103454962	-	p1@FBXW4	FBXW4	entrezgene:6468	HGNC:10847
84	chr10:103543145..103543177,-	110.088	43.0278	1.42615	6.48664	0.000445496	0.065546	chr10	103543145	103543177	-	p1@NPM3	NPM3	entrezgene:10360	HGNC:7931	uniprot:O75607
85	chr10:103549437..103549468,-	0.618282	0.764038	-0.208637	1.41415	0.850463	1	chr10	103549437	103549468	-	p@chr10:103549437..103549468,-
86	chr10:103559060..103559112,-	3.63702	2.65249	0.493866	2.40059	0.268146	0.760799	chr10	103559060	103559112	-	p4@MGEA5	MGEA5	entrezgene:10724	HGNC:7056
87	chr10:103559116..103559178,-	1.10072	1.14225	0.00459339	1.63632	1	1	chr10	103559116	103559178	-	p3@MGEA5	MGEA5	entrezgene:10724	HGNC:7056
88	chr10:103578162..103578173,-	3.61646	5.73292	-0.59256	2.66827	0.0918055	0.541231	chr10	103578162	103578173	-	p2@MGEA5	MGEA5	entrezgene:10724	HGNC:7056	uniprot:O60502
89	chr10:103578182..103578217,-	68.5197	72.9995	-0.060229	6.16671	0.821469	1	chr10	103578182	103578217	-	p1@MGEA5	MGEA5	entrezgene:10724	HGNC:7056	uniprot:E9PGF9,uniprot:O60502
90	chr10:103815874..103815953,-	22.6387	23.683	-0.0233258	4.6341	0.91716	1	chr10	103815874	103815953	-	p1@C10orf76	C10orf76	entrezgene:79591	HGNC:25788	uniprot:Q5T2E7,uniprot:Q5T2E6,uniprot:B3KUU6
91	chr10:103815994..103816012,-	2.39149	2.44922	0.0229998	2.13531	1	1	chr10	103815994	103816012	-	p2@C10orf76	C10orf76	entrezgene:79591	HGNC:25788	uniprot:Q5T2E7,uniprot:Q5T2E6
92	chr10:103825080..103825188,+	6.85701	4.99216	0.505552	3.02883	0.184226	0.681043	chr10	103825080	103825188	+	p1@HPS6	HPS6	entrezgene:79803	HGNC:18817	uniprot:Q86YV9
93	chr10:103825190..103825233,+	2.23666	1.08778	1.015	1.9302	0.0861964	0.529413	chr10	103825190	103825233	+	p2@HPS6	HPS6	entrezgene:79803	HGNC:18817	uniprot:Q86YV9
94	chr10:103874692..103874715,-	6.07313	3.46074	0.852619	2.83477	0.0365733	0.385113	chr10	103874692	103874715	-	p6@LDB1	LDB1	entrezgene:8861	HGNC:6532
95	chr10:103874747..103874767,-	13.4174	8.30977	0.74422	3.76995	0.0102983	0.233424	chr10	103874747	103874767	-	p2@LDB1	LDB1	entrezgene:8861	HGNC:6532	uniprot:Q86U70
96	chr10:103880002..103880070,-	3.5317	7.01974	-0.944522	2.7531	0.0396724	0.398725	chr10	103880002	103880070	-	p4@LDB1	LDB1	entrezgene:8861	HGNC:6532
97	chr10:103880075..103880177,-	9.70865	12.2692	-0.284031	3.64853	0.390636	0.854894	chr10	103880075	103880177	-	p1@LDB1	LDB1	entrezgene:8861	HGNC:6532
98	chr10:103880178..103880208,-	7.23165	5.69144	0.387297	3.10402	0.387765	0.853751	chr10	103880178	103880208	-	p5@LDB1	LDB1	entrezgene:8861	HGNC:6532
99	chr10:103880209..103880284,-	15.0147	12.6236	0.284591	3.99715	0.530186	0.933615	chr10	103880209	103880284	-	p3@LDB1	LDB1	entrezgene:8861	HGNC:6532	uniprot:Q86U70
100	chr10:103881112..103881132,-	0.303126	0.945638	-1.27434	1.33359	0.111523	0.571455	chr10	103881112	103881132	-	p@chr10:103881112..103881132,-
101	chr10:103881152..103881216,-	0.854119	1.84011	-0.951577	1.67761	0.163029	0.652343	chr10	103881152	103881216	-	p@chr10:103881152..103881216,-
102	chr10:103892788..103892821,+	34.522	21.2893	0.747501	4.98765	0.0187276	0.292437	chr10	103892788	103892821	+	p1@PPRC1	PPRC1	entrezgene:23082	HGNC:30025	uniprot:E7EVG6
103	chr10:103911926..103911967,+	1.16552	0.455019	1.20213	1.53868	0.25745	0.751983	chr10	103911926	103911967	+	p2@NOLC1	NOLC1	entrezgene:9221	HGNC:15608	uniprot:Q14978,uniprot:Q96J17
104	chr10:103912137..103912159,+	82.7004	51.7783	0.738216	6.21468	0.0114365	0.241667	chr10	103912137	103912159	+	p1@NOLC1	NOLC1	entrezgene:9221	HGNC:15608
105	chr10:103917196..103917213,+	0.950109	0.359371	1.19663	1.45171	0.218195	0.714892	chr10	103917196	103917213	+	p@chr10:103917196..103917213,+
106	chr10:104005272..104005302,+	36.7367	40.3568	-0.0717685	5.32542	0.794224	1	chr10	104005272	104005302	+	p1@GBF1	GBF1	entrezgene:8729	HGNC:4181	uniprot:Q92538
107	chr10:104154066..104154118,-	1.36825	1.03784	0.413516	1.69797	0.692398	0.989218	chr10	104154066	104154118	-	p@chr10:104154066..104154118,-
108	chr10:104154246..104154347,+	19.2562	20.2434	-0.0186175	4.42596	0.954254	1	chr10	104154246	104154347	+	p3@NFKB2	NFKB2	entrezgene:4791	HGNC:7795	uniprot:Q00653
109	chr10:104155305..104155351,-	1.09084	0.677158	0.650485	1.55709	0.561702	0.946349	chr10	104155305	104155351	-	p@chr10:104155305..104155351,-
110	chr10:104155455..104155479,+	17.5673	16.21	0.177779	4.26093	0.623828	0.976513	chr10	104155455	104155479	+	p1@NFKB2	NFKB2	entrezgene:4791	HGNC:7795	uniprot:Q00653
111	chr10:104155480..104155534,+	6.96724	8.95561	-0.29837	3.26788	0.430594	0.880589	chr10	104155480	104155534	+	p2@NFKB2	NFKB2	entrezgene:4791	HGNC:7795
112	chr10:104155659..104155676,+	1.78946	1.9013	-0.0335523	1.92898	1	1	chr10	104155659	104155676	+	p4@NFKB2	NFKB2	entrezgene:4791	HGNC:7795
113	chr10:104168992..104169055,-	1.75901	2.19863	-0.266715	1.95258	0.688942	0.989218	chr10	104168992	104169055	-	p1@PSD	PSD	entrezgene:5662	HGNC:9507
114	chr10:104180580..104180605,+	1.32923	0.619315	1.01665	1.61889	0.287869	0.782383	chr10	104180580	104180605	+	p1@FBXL15	FBXL15	entrezgene:79176	HGNC:28155	uniprot:Q9H469
115	chr10:104180857..104180892,+	3.3586	2.28094	0.589331	2.31506	0.289841	0.782383	chr10	104180857	104180892	+	p2@FBXL15	FBXL15	entrezgene:79176	HGNC:28155	uniprot:Q9H469
116	chr10:104180930..104180975,+	3.29116	4.12365	-0.265546	2.47392	0.567229	0.95206	chr10	104180930	104180975	+	p3@FBXL15	FBXL15	entrezgene:79176	HGNC:28155	uniprot:Q9H469
117	chr10:104181182..104181221,+	1.48707	1.88604	-0.264464	1.85466	0.793323	1	chr10	104181182	104181221	+	p@chr10:104181182..104181221,+
118	chr10:104192322..104192379,-	43.8655	30.7945	0.537262	5.35245	0.233563	0.729576	chr10	104192322	104192379	-	p1@CUEDC2	CUEDC2	entrezgene:79004	HGNC:28352
119	chr10:104192405..104192440,-	3.83754	4.40765	-0.136306	2.59129	0.774074	1	chr10	104192405	104192440	-	p2@CUEDC2	CUEDC2	entrezgene:79004	HGNC:28352	uniprot:Q9H467
120	chr10:104195519..104195534,+	1.99148	3.71716	-0.822659	2.18773	0.124803	0.590429	chr10	104195519	104195534	+	p@chr10:104195519..104195534,+
121	chr10:104210390..104210444,+	2.13107	1.44011	0.57515	1.95155	0.412344	0.869874	chr10	104210390	104210444	+	p@chr10:104210390..104210444,+
122	chr10:104211252..104211270,-	0.391841	0.5925	-0.426368	1.29429	0.948929	1	chr10	104211252	104211270	-	p1@C10orf95	C10orf95	entrezgene:79946	HGNC:25880
123	chr10:104221137..104221188,+	9.56074	6.38824	0.633342	3.38528	0.180304	0.676464	chr10	104221137	104221188	+	p1@TMEM180	TMEM180	entrezgene:79847	HGNC:26196	uniprot:Q14CX5,uniprot:B4DKJ1,uniprot:Q6UWF4,uniprot:B4DWN6
124	chr10:104262426..104262437,-	7.07921	6.52222	0.168457	3.1559	0.684674	0.989218	chr10	104262426	104262437	-	p2@ACTR1A	ACTR1A	entrezgene:10121	HGNC:167
125	chr10:104262460..104262489,-	104.639	86.5407	0.330682	6.65482	0.343392	0.82591	chr10	104262460	104262489	-	p1@ACTR1A	ACTR1A	entrezgene:10121	HGNC:167	uniprot:P61163,uniprot:B4DXP9,uniprot:F5H3I4
126	chr10:104263713..104263740,+	6.6255	7.25183	-0.0616104	3.1408	0.924202	1	chr10	104263713	104263740	+	p1@SUFU	SUFU	entrezgene:51684	HGNC:16466	uniprot:Q9UMX1
127	chr10:104263743..104263798,+	7.27343	7.25098	0.0540869	3.20545	0.930866	1	chr10	104263743	104263798	+	p2@SUFU	SUFU	entrezgene:51684	HGNC:16466	uniprot:Q9UMX1,uniprot:Q5JSM0
128	chr10:104402064..104402122,+	2.39919	1.27938	0.900024	1.99759	0.0981393	0.551182	chr10	104402064	104402122	+	p@chr10:104402064..104402122,+
129	chr10:104402213..104402251,+	1.63313	0.964871	0.737673	1.75581	0.506181	0.917954	chr10	104402213	104402251	+	p@chr10:104402213..104402251,+
130	chr10:104402674..104402693,+	10.5516	6.53665	0.737755	3.47445	0.0791352	0.515783	chr10	104402674	104402693	+	p@chr10:104402674..104402693,+
131	chr10:104403150..104403172,+	2.53673	2.74424	-0.0549628	2.18967	0.99155	1	chr10	104403150	104403172	+	p@chr10:104403150..104403172,+
132	chr10:104403399..104403446,+	31.3838	29.3724	0.131315	5.00955	0.844089	1	chr10	104403399	104403446	+	p@chr10:104403399..104403446,+
133	chr10:104403609..104403633,+	6.20918	5.6751	0.181091	2.99808	0.775948	1	chr10	104403609	104403633	+	p@chr10:104403609..104403633,+
134	chr10:104403641..104403699,+	6.24967	7.38694	-0.199695	3.10334	0.73273	1	chr10	104403641	104403699	+	p@chr10:104403641..104403699,+
135	chr10:104404218..104404252,+	5.78775	4.5459	0.377275	2.87087	0.513583	0.921297	chr10	104404218	104404252	+	p1@TRIM8	TRIM8	entrezgene:81603	HGNC:15579	uniprot:Q9BZR9,uniprot:Q5JSM3
136	chr10:104404775..104404890,+	1.68822	1.87765	-0.0886282	1.90395	1	1	chr10	104404775	104404890	+	p2@TRIM8	TRIM8	entrezgene:81603	HGNC:15579
137	chr10:104417158..104417232,+	1.52826	1.27153	0.297029	1.77636	0.692601	0.989218	chr10	104417158	104417232	+	p3@TRIM8	TRIM8	entrezgene:81603	HGNC:15579
138	chr10:104474088..104474105,-	16.2143	13.9747	0.260446	4.11336	0.584874	0.957419	chr10	104474088	104474105	-	p2@ARL3	ARL3	entrezgene:403	HGNC:694	uniprot:P36405
139	chr10:104474128..104474209,-	29.4657	19.4376	0.641815	4.78921	0.183416	0.680894	chr10	104474128	104474209	-	p1@ARL3	ARL3	entrezgene:403	HGNC:694	uniprot:P36405
140	chr10:104474207..104474258,+	0.687891	0.940369	-0.339336	1.46403	1	1	chr10	104474207	104474258	+	p2@SFXN2	SFXN2	entrezgene:118980	HGNC:16086	uniprot:Q96NB2
141	chr10:104474353..104474405,+	7.43971	6.24439	0.294867	3.16836	0.578181	0.956718	chr10	104474353	104474405	+	p1@SFXN2	SFXN2	entrezgene:118980	HGNC:16086
142	chr10:104503696..104503726,+	20.7885	18.6006	0.209827	4.4537	0.602868	0.962004	chr10	104503696	104503726	+	p1@C10orf26	C10orf26	entrezgene:54838	HGNC:23510	uniprot:Q9NX94
143	chr10:104503727..104503748,+	18.8573	25.9057	-0.418218	4.52938	0.248978	0.743729	chr10	104503727	104503748	+	p6@C10orf26	C10orf26	entrezgene:54838	HGNC:23510	uniprot:Q9NX94
144	chr10:104535934..104535945,+	0.323045	1.00116	-1.28119	1.34988	0.196913	0.695293	chr10	104535934	104535945	+	p10@C10orf26	C10orf26	entrezgene:54838	HGNC:23510	uniprot:Q9NX94
145	chr10:104535946..104535964,+	0.495045	1.62487	-1.44517	1.52652	0.0265519	0.33205	chr10	104535946	104535964	+	p5@C10orf26	C10orf26	entrezgene:54838	HGNC:23510	uniprot:Q9NX94
146	chr10:104535965..104535989,+	1.20593	2.31616	-0.820481	1.84046	0.156795	0.644228	chr10	104535965	104535989	+	p2@C10orf26	C10orf26	entrezgene:54838	HGNC:23510	uniprot:Q9NX94
147	chr10:104535994..104536014,+	0.707227	1.34543	-0.769001	1.54552	0.331389	0.815854	chr10	104535994	104536014	+	p4@C10orf26	C10orf26	entrezgene:54838	HGNC:23510	uniprot:Q9NX94
148	chr10:104545681..104545697,-	1.37753	3.5883	-1.27437	2.03565	0.0673694	0.478986	chr10	104545681	104545697	-	p@chr10:104545681..104545697,-
149	chr10:104545870..104545915,+	0.261546	0.941202	-1.41642	1.31231	0.219048	0.714892	chr10	104545870	104545915	+	p@chr10:104545870..104545915,+
150	chr10:104613980..104613989,+	2.92024	2.79631	0.117926	2.28231	0.8408	1	chr10	104613980	104613989	+	p2@C10orf32	C10orf32	entrezgene:119032	HGNC:23516	uniprot:Q96B45
151	chr10:104614008..104614042,+	42.8022	50.166	-0.182623	5.56096	0.530895	0.9341	chr10	104614008	104614042	+	p1@C10orf32	C10orf32	entrezgene:119032	HGNC:23516	uniprot:Q96B45
152	chr10:104629199..104629262,+	2.24539	2.55688	-0.128123	2.10635	0.834763	1	chr10	104629199	104629262	+	p1@AS3MT	AS3MT	entrezgene:57412	HGNC:17452	uniprot:Q0VDK3,uniprot:Q9HBK9
153	chr10:104678032..104678094,+	5.24535	4.1969	0.370961	2.78555	0.381439	0.853751	chr10	104678032	104678094	+	p1@CNNM2	CNNM2	entrezgene:54805	HGNC:103	uniprot:Q9H8M5
154	chr10:104678102..104678119,+	1.22621	1.12542	0.164658	1.67187	0.811665	1	chr10	104678102	104678119	+	p3@CNNM2	CNNM2	entrezgene:54805	HGNC:103	uniprot:Q9H8M5,uniprot:F5H1I3
155	chr10:104678244..104678271,+	0.654774	0.556828	0.241888	1.38621	1	1	chr10	104678244	104678271	+	p4@CNNM2	CNNM2	entrezgene:54805	HGNC:103	uniprot:Q9H8M5
156	chr10:104678290..104678316,+	3.49901	2.91117	0.305797	2.39585	0.583865	0.956718	chr10	104678290	104678316	+	p2@CNNM2	CNNM2	entrezgene:54805	HGNC:103	uniprot:Q9H8M5
157	chr10:104952377..104952445,+	1.22365	1.80651	-0.464053	1.77402	0.477023	0.909099	chr10	104952377	104952445	+	p@chr10:104952377..104952445,+
158	chr10:104953009..104953061,-	14.1116	13.0528	0.184169	3.98441	0.542844	0.937521	chr10	104953009	104953061	-	p1@NT5C2	NT5C2	entrezgene:22978	HGNC:8022	uniprot:P49902,uniprot:E9PHF2,uniprot:Q5JUV4
159	chr10:105036887..105036903,+	2.4867	0.16842	3.21675	1.88597	0.000602123	0.0727099	chr10	105036887	105036903	+	p1@INA	INA	entrezgene:9118	HGNC:6057	uniprot:Q16352
160	chr10:105036909..105036920,+	0.966072	0.263321	1.54319	1.44398	0.0961758	0.549524	chr10	105036909	105036920	+	p3@INA	INA	entrezgene:9118	HGNC:6057	uniprot:Q16352
161	chr10:105110831..105110885,-	9.05119	7.00116	0.418769	3.36114	0.232509	0.729576	chr10	105110831	105110885	-	p1@PCGF6	PCGF6	entrezgene:84108	HGNC:21156
162	chr10:105110890..105110914,-	4.22892	4.19707	0.0691645	2.62884	0.904422	1	chr10	105110890	105110914	-	p2@PCGF6	PCGF6	entrezgene:84108	HGNC:21156	uniprot:Q9BYE7
163	chr10:105127704..105127749,+	6.83518	5.62541	0.334545	3.0612	0.336766	0.819675	chr10	105127704	105127749	+	p1@TAF5	TAF5	entrezgene:6877	HGNC:11539	uniprot:Q15542
164	chr10:105156198..105156248,-	519.402	376.747	0.528363	8.89343	0.0521408	0.439543	chr10	105156198	105156248	-	p1@USMG5	USMG5	entrezgene:84833	HGNC:30889	uniprot:Q96IX5
165	chr10:105156364..105156448,+	32.1581	27.398	0.304554	5.02803	0.307756	0.795453	chr10	105156364	105156448	+	p1@PDCD11	PDCD11	entrezgene:22984	HGNC:13408	uniprot:Q14690,uniprot:F5H7X0
166	chr10:105211353..105211386,-	0.42111	0.787683	-0.692345	1.34651	0.509995	0.917954	chr10	105211353	105211386	-	p4@CALHM2	CALHM2	entrezgene:51063	HGNC:23493
167	chr10:105212059..105212110,-	4.86339	7.99183	-0.653932	2.99711	0.135601	0.612358	chr10	105212059	105212110	-	p2@CALHM2	CALHM2	entrezgene:51063	HGNC:23493	uniprot:Q9HA72
168	chr10:105212113..105212139,-	3.66452	7.21123	-0.897697	2.79028	0.0162877	0.276191	chr10	105212113	105212139	-	p1@CALHM2	CALHM2	entrezgene:51063	HGNC:23493
169	chr10:105212141..105212183,-	5.08455	8.51838	-0.676285	3.05279	0.0842613	0.525942	chr10	105212141	105212183	-	p3@CALHM2	CALHM2	entrezgene:51063	HGNC:23493	uniprot:Q9HA72
170	chr10:105254031..105254098,+	1.41746	0.163395	2.47861	1.572	0.12138	0.585416	chr10	105254031	105254098	+	p2@NEURL	NEURL	entrezgene:9148	HGNC:7761	uniprot:O76050
171	chr10:105380720..105380759,-	2.12712	1.93827	0.181439	2.02236	0.775739	1	chr10	105380720	105380759	-	p@chr10:105380720..105380759,-
172	chr10:105419902..105419932,+	0.518121	1.91788	-1.61527	1.58422	0.0257749	0.329865	chr10	105419902	105419932	+	p@chr10:105419902..105419932,+
173	chr10:105421427..105421470,-	5.53592	8.64386	-0.589298	3.09516	0.226252	0.722931	chr10	105421427	105421470	-	p1@SH3PXD2A	SH3PXD2A	entrezgene:9644	HGNC:23664	uniprot:F5GZ35
174	chr10:105421477..105421518,-	4.03308	9.94049	-1.22705	3.00942	0.0129756	0.251781	chr10	105421477	105421518	-	p2@SH3PXD2A	SH3PXD2A	entrezgene:9644	HGNC:23664	uniprot:F5GZ35
175	chr10:105428481..105428540,-	3.61207	15.2863	-2.00769	3.2709	0.000169361	0.0446241	chr10	105428481	105428540	-	p5@SH3PXD2A	SH3PXD2A	entrezgene:9644	HGNC:23664
176	chr10:105437909..105437989,-	4.07271	4.77622	-0.164201	2.65077	0.787025	1	chr10	105437909	105437989	-	p4@SH3PXD2A	SH3PXD2A	entrezgene:9644	HGNC:23664	uniprot:B7Z9C6
177	chr10:105495808..105495820,-	3.34029	1.26071	1.3715	2.19552	0.12963	0.599596	chr10	105495808	105495820	-	p@chr10:105495808..105495820,-
178	chr10:105495838..105495848,-	0.866567	0.578272	0.547678	1.46308	0.577402	0.956718	chr10	105495838	105495848	-	p@chr10:105495838..105495848,-
179	chr10:105495850..105495876,-	2.47469	1.68434	0.573259	2.0587	0.572053	0.955995	chr10	105495850	105495876	-	p@chr10:105495850..105495876,-
180	chr10:105505692..105505705,+	0.725153	0.225713	1.3194	1.34395	0.235	0.729576	chr10	105505692	105505705	+	p@chr10:105505692..105505705,+
181	chr10:105505720..105505767,+	4.37801	1.1112	1.89614	2.37403	0.0180209	0.289139	chr10	105505720	105505767	+	p@chr10:105505720..105505767,+
182	chr10:105615282..105615323,-	20.3887	18.8757	0.169126	4.42111	0.751305	1	chr10	105615282	105615323	-	p6@SH3PXD2A	SH3PXD2A	entrezgene:9644	HGNC:23664	uniprot:Q5TCZ1
183	chr10:105615327..105615342,-	10.3555	12.3412	-0.201544	3.68236	0.647715	0.989218	chr10	105615327	105615342	-	p8@SH3PXD2A	SH3PXD2A	entrezgene:9644	HGNC:23664	uniprot:Q5TCZ1
184	chr10:105615456..105615531,-	8.16159	7.20404	0.248705	3.29926	0.558841	0.946349	chr10	105615456	105615531	-	p3@SH3PXD2A	SH3PXD2A	entrezgene:9644	HGNC:23664	uniprot:Q5TCZ1
185	chr10:105677535..105677580,-	0.676036	0.960705	-0.387771	1.46745	0.736783	1	chr10	105677535	105677580	-	p2@OBFC1	OBFC1	entrezgene:79991	HGNC:26200	uniprot:Q9H668
186	chr10:105677886..105677995,-	24.5348	24.2246	0.0524556	4.71408	0.890898	1	chr10	105677886	105677995	-	p1@OBFC1	OBFC1	entrezgene:79991	HGNC:26200	uniprot:Q9H668
187	chr10:105726772..105726809,-	1.08669	0.403426	1.24467	1.50797	0.161097	0.649536	chr10	105726772	105726809	-	p@chr10:105726772..105726809,-
188	chr10:105726862..105726986,+	46.2486	30.7633	0.657671	5.42405	0.100067	0.556348	chr10	105726862	105726986	+	p1@SLK	SLK	entrezgene:9748	HGNC:11088	uniprot:Q9H2G2
189	chr10:105762208..105762233,+	0.904704	0.696808	0.375593	1.49717	0.827222	1	chr10	105762208	105762233	+	p@chr10:105762208..105762233,+
190	chr10:105762525..105762544,+	1.97577	1.21134	0.706382	1.88753	0.286371	0.782383	chr10	105762525	105762544	+	p@chr10:105762525..105762544,+
191	chr10:105762903..105762956,+	0.855493	0.446578	0.826148	1.4387	0.541744	0.936534	chr10	105762903	105762956	+	p@chr10:105762903..105762956,+
192	chr10:105791560..105791576,-	2.15266	1.62805	0.448951	1.99589	0.719092	1	chr10	105791560	105791576	-	p7@COL17A1	COL17A1	entrezgene:1308	HGNC:2194
193	chr10:105830255..105830294,-	1.73559	1.63463	0.175415	1.89523	1	1	chr10	105830255	105830294	-	p@chr10:105830255..105830294,-
194	chr10:105845551..105845581,-	89.6409	50.1001	1.03245	6.37855	0.259601	0.753571	chr10	105845551	105845581	-	p2@COL17A1	COL17A1	entrezgene:1308	HGNC:2194	uniprot:A2A2Y8
195	chr10:105845611..105845645,-	60.6725	54.2341	0.250685	5.9357	0.775317	1	chr10	105845611	105845645	-	p1@COL17A1	COL17A1	entrezgene:1308	HGNC:2194	uniprot:F5H0Q7,uniprot:Q9UMD9
196	chr10:105845674..105845722,-	8.1212	12.3416	-0.550931	3.54041	0.371403	0.848789	chr10	105845674	105845722	-	p3@COL17A1	COL17A1	entrezgene:1308	HGNC:2194	uniprot:Q9UMD9
197	chr10:105881779..105881814,+	1.09788	0.889615	0.321091	1.59262	0.819414	1	chr10	105881779	105881814	+	p3@SFR1	SFR1	entrezgene:119392	HGNC:29574	uniprot:Q86XK3
198	chr10:105881906..105881935,+	2.18404	0.954318	1.15019	1.90328	0.0564119	0.445927	chr10	105881906	105881935	+	p1@SFR1	SFR1	entrezgene:119392	HGNC:29574	uniprot:Q86XK3
199	chr10:105992059..105992138,-	1.81761	1.75453	0.1023	1.91854	0.988365	1	chr10	105992059	105992138	-	p1@WDR96	WDR96	entrezgene:80217	HGNC:26684	uniprot:Q5TA04,uniprot:Q5TA05,uniprot:G5E9L1,uniprot:Q8NDM7
200	chr10:106014625..106014684,+	186.267	182.097	0.0916619	7.53773	0.690003	0.989218	chr10	106014625	106014684	+	p1@GSTO1	GSTO1	entrezgene:9446	HGNC:13312
201	chr10:106028923..106028956,+	1.28192	1.0908	0.263418	1.67871	0.811665	1	chr10	106028923	106028956	+	p3@GSTO2	GSTO2	entrezgene:119391	HGNC:23064	uniprot:Q9H4Y5,uniprot:B4DJW6
202	chr10:106034637..106034676,+	5.65668	3.49463	0.757128	2.78655	0.231033	0.729103	chr10	106034637	106034676	+	p2@GSTO2	GSTO2	entrezgene:119391	HGNC:23064	uniprot:Q9H4Y5
203	chr10:106034884..106034936,+	7.20021	4.22007	0.813696	3.02356	0.189154	0.688873	chr10	106034884	106034936	+	p1@GSTO2	GSTO2	entrezgene:119391	HGNC:23064	uniprot:Q5JU15,uniprot:B4DML4,uniprot:Q9H4Y5
204	chr10:106098163..106098181,-	5.68976	5.98872	-0.00267865	2.96231	1	1	chr10	106098163	106098181	-	p2@ITPRIP	ITPRIP	entrezgene:85450	HGNC:29370	uniprot:Q8IWB1
205	chr10:106098189..106098232,-	25.986	21.515	0.358336	4.73784	0.387934	0.853751	chr10	106098189	106098232	-	p1@ITPRIP	ITPRIP	entrezgene:85450	HGNC:29370	uniprot:Q8IWB1
206	chr10:106098270..106098302,+	0.619103	0.654059	-0.0172708	1.39512	1	1	chr10	106098270	106098302	+	p@chr10:106098270..106098302,+
207	chr10:106113320..106113338,-	0.905381	0.56534	0.62694	1.47074	0.541744	0.936534	chr10	106113320	106113338	-	p1@ENST00000435434	ENST00000435434
208	chr10:10836803..10836831,-	0.578176	1.19277	-0.878732	1.47434	0.342689	0.825022	chr10	10836803	10836831	-	p3@SFTA1P	SFTA1P	entrezgene:207107	HGNC:18383
209	chr10:10836846..10836864,-	0.442382	1.13419	-1.12196	1.41774	0.235595	0.729576	chr10	10836846	10836864	-	p4@SFTA1P	SFTA1P	entrezgene:207107	HGNC:18383
210	chr10:10836865..10836899,-	3.02566	5.83015	-0.869174	2.58337	0.218268	0.714892	chr10	10836865	10836899	-	p1@SFTA1P	SFTA1P	entrezgene:207107	HGNC:18383
211	chr10:10836919..10836948,-	1.29147	1.98457	-0.520195	1.82353	0.42356	0.877987	chr10	10836919	10836948	-	p2@SFTA1P	SFTA1P		HGNC:18383
212	chr10:10840667..10840729,+	0.329298	1.08113	-1.35981	1.36721	0.196913	0.695293	chr10	10840667	10840729	+	p@chr10:10840667..10840729,+
213	chr10:109449311..109449328,+	0.177813	1.25822	-2.14503	1.3513	0.0235434	0.320601	chr10	109449311	109449328	+	p@chr10:109449311..109449328,+
214	chr10:109449332..109449361,+	0.237569	0.928285	-1.49172	1.30585	0.219048	0.714892	chr10	109449332	109449361	+	p@chr10:109449332..109449361,+
215	chr10:1094819..1094890,-	30.9021	18.526	0.83225	4.86618	0.0330869	0.367726	chr10	1094819	1094890	-	p1@IDI1	IDI1	entrezgene:3422	HGNC:5387	uniprot:C9JKM8
216	chr10:1094998..1095041,+	5.13592	2.22491	1.21897	2.60834	0.00845551	0.219602	chr10	1094998	1095041	+	p1@uc001igd.2	uc001igd.2
217	chr10:1095050..1095066,-	3.2646	1.85289	0.84874	2.26598	0.206198	0.707488	chr10	1095050	1095066	-	p2@IDI1	IDI1	entrezgene:3422	HGNC:5387	uniprot:Q13907
218	chr10:1095416..1095482,+	3.60528	2.60258	0.54772	2.40806	0.349841	0.830595	chr10	1095416	1095482	+	p3@WDR37	WDR37	entrezgene:22884	HGNC:31406	uniprot:Q9Y2I8
219	chr10:1102303..1102379,+	11.3414	11.1187	0.102852	3.73355	0.846222	1	chr10	1102303	1102379	+	p1@WDR37	WDR37	entrezgene:22884	HGNC:31406	uniprot:E7EQ49
220	chr10:1102624..1102666,-	3.83569	2.61295	0.586046	2.42658	0.215853	0.714892	chr10	1102624	1102666	-	p3@IDI1	IDI1	entrezgene:3422	HGNC:5387
221	chr10:1102721..1102805,+	12.0194	16.3215	-0.384145	3.94935	0.149928	0.635642	chr10	1102721	1102805	+	p2@WDR37	WDR37	entrezgene:22884	HGNC:31406	uniprot:Q9Y2I8,uniprot:A8K976
222	chr10:11047264..11047348,+	0.24928	1.69605	-2.2336	1.45662	0.00540654	0.183353	chr10	11047264	11047348	+	p4@CELF2	CELF2	entrezgene:10659	HGNC:2550
223	chr10:11059826..11059932,+	6.57859	8.76213	-0.417218	3.19206	0.434665	0.882825	chr10	11059826	11059932	+	p3@CELF2	CELF2	entrezgene:10659	HGNC:2550	uniprot:E9PC62,uniprot:O95319
224	chr10:11060004..11060090,+	3.16841	4.57976	-0.525371	2.47705	0.397298	0.861266	chr10	11060004	11060090	+	p5@CELF2	CELF2	entrezgene:10659	HGNC:2550	uniprot:E9PC62
225	chr10:111683183..111683277,-	34.3401	32.9995	0.110177	5.16252	0.676454	0.989218	chr10	111683183	111683277	-	p1@XPNPEP1	XPNPEP1	entrezgene:7511	HGNC:12822	uniprot:Q5T6H7,uniprot:Q5T6H2,uniprot:Q9NQW7
226	chr10:111765684..111765732,+	3.59409	6.64831	-0.812151	2.73123	0.0415813	0.405954	chr10	111765684	111765732	+	p3@ADD3	ADD3	entrezgene:120	HGNC:245	uniprot:Q9UEY8
227	chr10:111765736..111765747,+	0.539338	0.873351	-0.537763	1.40317	0.678811	0.989218	chr10	111765736	111765747	+	p12@ADD3	ADD3	entrezgene:120	HGNC:245	uniprot:Q9UEY8
228	chr10:111765798..111765847,+	1.73395	1.70391	0.075326	1.89079	1	1	chr10	111765798	111765847	+	p4@ADD3	ADD3	entrezgene:120	HGNC:245
229	chr10:111767701..111767712,+	2.68205	3.12115	-0.152396	2.26525	0.860504	1	chr10	111767701	111767712	+	p7@ADD3	ADD3	entrezgene:120	HGNC:245	uniprot:Q9UEY8,uniprot:Q5VU08
230	chr10:111767726..111767752,+	30.3242	29.4915	0.0752725	4.98859	0.885433	1	chr10	111767726	111767752	+	p1@ADD3	ADD3	entrezgene:120	HGNC:245
231	chr10:111767934..111767949,+	2.51697	2.04403	0.333852	2.1136	0.658534	0.989218	chr10	111767934	111767949	+	p9@ADD3	ADD3	entrezgene:120	HGNC:245
232	chr10:111767955..111767973,+	5.55707	5.34022	0.0987231	2.89021	0.93276	1	chr10	111767955	111767973	+	p6@ADD3	ADD3	entrezgene:120	HGNC:245
233	chr10:111767980..111767995,+	50.3463	33.391	0.627822	5.51331	0.231637	0.729576	chr10	111767980	111767995	+	p2@ADD3	ADD3	entrezgene:120	HGNC:245
234	chr10:111768654..111768687,+	0.802759	1.45352	-0.714025	1.59733	0.290314	0.782383	chr10	111768654	111768687	+	p@chr10:111768654..111768687,+
235	chr10:111836795..111836820,+	0.891284	2.36329	-1.24925	1.76754	0.0466821	0.421818	chr10	111836795	111836820	+	p5@ADD3	ADD3	entrezgene:120	HGNC:245
236	chr10:111860429..111860444,+	0.82333	0.64217	0.355454	1.45886	0.982934	1	chr10	111860429	111860444	+	p@chr10:111860429..111860444,+
237	chr10:111967317..111967328,+	0.689815	0.412845	0.645808	1.37082	0.510607	0.917954	chr10	111967317	111967328	+	p5@MXI1	MXI1	entrezgene:4601	HGNC:7534	uniprot:P50539
238	chr10:111967345..111967422,+	42.6383	17.3174	1.36662	5.17213	0.00168199	0.116725	chr10	111967345	111967422	+	p1@MXI1	MXI1	entrezgene:4601	HGNC:7534	uniprot:P50539
239	chr10:111985713..111985774,+	5.54277	3.41021	0.716168	2.75373	0.219779	0.715703	chr10	111985713	111985774	+	p2@MXI1	MXI1	entrezgene:4601	HGNC:7534	uniprot:P50539,uniprot:B1ANN8
240	chr10:111987079..111987115,+	1.15308	0.465769	1.16179	1.53977	0.25745	0.751983	chr10	111987079	111987115	+	p3@MXI1	MXI1	entrezgene:4601	HGNC:7534
241	chr10:112064630..112064650,-	1.98131	1.87308	0.131036	1.97844	0.971816	1	chr10	112064630	112064650	-	p2@SMNDC1	SMNDC1	entrezgene:10285	HGNC:16900
242	chr10:112064654..112064663,-	2.53822	2.18569	0.26036	2.13846	0.762755	1	chr10	112064654	112064663	-	p3@SMNDC1	SMNDC1	entrezgene:10285	HGNC:16900
243	chr10:112064665..112064737,-	53.7034	38.34	0.574761	5.66701	0.043793	0.414201	chr10	112064665	112064737	-	p1@SMNDC1	SMNDC1	entrezgene:10285	HGNC:16900	uniprot:O75940
244	chr10:11206815..11206859,+	0.384316	0.870975	-0.91889	1.35148	0.353454	0.830595	chr10	11206815	11206859	+	p8@CELF2	CELF2	entrezgene:10659	HGNC:2550	uniprot:Q5VZZ6,uniprot:O95319
245	chr10:11207051..11207081,+	4.72856	6.77807	-0.440411	2.90553	0.322649	0.813684	chr10	11207051	11207081	+	p2@CELF2	CELF2	entrezgene:10659	HGNC:2550
246	chr10:11207232..11207252,+	0.244162	0.652566	-1.02933	1.25073	0.409453	0.86701	chr10	11207232	11207252	+	p6@CELF2	CELF2	entrezgene:10659	HGNC:2550
247	chr10:11207401..11207410,+	0.79686	1.27523	-0.55072	1.56618	0.440927	0.882868	chr10	11207401	11207410	+	p10@CELF2	CELF2	entrezgene:10659	HGNC:2550
248	chr10:11207415..11207422,+	0.668425	1.24064	-0.731621	1.51628	0.380056	0.853751	chr10	11207415	11207422	+	p7@CELF2	CELF2	entrezgene:10659	HGNC:2550
249	chr10:11207438..11207455,+	15.8358	38.8931	-1.23353	4.69878	0.000144072	0.0403484	chr10	11207438	11207455	+	p1@CELF2	CELF2	entrezgene:10659	HGNC:2550
250	chr10:11207485..11207496,+	0.471566	1.17361	-1.0717	1.43749	0.176332	0.670187	chr10	11207485	11207496	+	p9@CELF2	CELF2	entrezgene:10659	HGNC:2550	uniprot:B4DIB6
251	chr10:112257453..112257476,-	1.21215	1.16234	0.107678	1.66838	1	1	chr10	112257453	112257476	-	p@chr10:112257453..112257476,-
252	chr10:112257490..112257512,-	2.09391	1.11712	0.916319	1.91821	0.292432	0.782383	chr10	112257490	112257512	-	p@chr10:112257490..112257512,-
253	chr10:112257619..112257634,+	2.63042	1.25239	1.07436	2.05604	0.11137	0.571455	chr10	112257619	112257634	+	p2@DUSP5	DUSP5	entrezgene:1847	HGNC:3071	uniprot:Q16690
254	chr10:112257656..112257671,+	10.7199	7.12886	0.655428	3.53518	0.210139	0.711525	chr10	112257656	112257671	+	p1@DUSP5	DUSP5	entrezgene:1847	HGNC:3071
255	chr10:112327425..112327516,+	72.0345	46.6798	0.666516	6.01383	0.0511816	0.437631	chr10	112327425	112327516	+	p1@SMC3	SMC3	entrezgene:9126	HGNC:2468	uniprot:Q9UQE7
256	chr10:112327528..112327539,+	1.12686	0.763622	0.542897	1.57747	0.586673	0.958778	chr10	112327528	112327539	+	p2@SMC3	SMC3	entrezgene:9126	HGNC:2468	uniprot:Q9UQE7
257	chr10:112340707..112340738,+	0.846603	0.628737	0.415872	1.46521	0.982934	1	chr10	112340707	112340738	+	p@chr10:112340707..112340738,+
258	chr10:112341775..112341807,+	1.78492	0.698791	1.26458	1.76102	0.0792515	0.515783	chr10	112341775	112341807	+	p@chr10:112341775..112341807,+
259	chr10:112356185..112356205,+	2.0806	1.10877	0.892606	1.89755	0.146304	0.630161	chr10	112356185	112356205	+	p@chr10:112356185..112356205,+
260	chr10:112360803..112360817,+	3.15773	1.56622	1.00735	2.19405	0.0661343	0.475904	chr10	112360803	112360817	+	p@chr10:112360803..112360817,+
261	chr10:112404070..112404099,+	1.31534	0.103808	2.6878	1.52585	0.0717526	0.494899	chr10	112404070	112404099	+	p2@RBM20	RBM20	entrezgene:282996	HGNC:27424	uniprot:Q5T481,uniprot:F5GXH8
262	chr10:112631547..112631558,+	1.04506	0.890315	0.256297	1.57702	0.819414	1	chr10	112631547	112631558	+	p5@PDCD4	PDCD4	entrezgene:27250	HGNC:8763	uniprot:B4DKX4,uniprot:Q53EL6,uniprot:B2RCV4,uniprot:B5ME91
263	chr10:112631639..112631656,+	14.9688	13.9856	0.146077	4.04549	0.724422	1	chr10	112631639	112631656	+	p3@PDCD4	PDCD4	entrezgene:27250	HGNC:8763
264	chr10:112631661..112631695,+	119.422	97.1045	0.345077	6.83637	0.348937	0.830595	chr10	112631661	112631695	+	p1@PDCD4	PDCD4	entrezgene:27250	HGNC:8763
265	chr10:112631699..112631713,+	4.91553	3.35013	0.593163	2.6662	0.196662	0.695293	chr10	112631699	112631713	+	p4@PDCD4	PDCD4	entrezgene:27250	HGNC:8763	uniprot:Q5VZS7
266	chr10:112631976..112632038,-	1.89069	2.3308	-0.232942	2.01267	0.682158	0.989218	chr10	112631976	112632038	-	p1@ENST00000420367	ENST00000420367
267	chr10:112632066..112632078,-	0.976198	0.369375	1.20198	1.46188	0.218195	0.714892	chr10	112632066	112632078	-	p2@ENST00000420367	ENST00000420367
268	chr10:112632685..112632730,+	0.207596	0.604315	-1.08858	1.22574	0.241301	0.733086	chr10	112632685	112632730	+	p6@PDCD4	PDCD4	entrezgene:27250	HGNC:8763
269	chr10:112678904..112678964,-	10.9984	10.5621	0.109676	3.68488	0.790276	1	chr10	112678904	112678964	-	p1@BBIP1	BBIP1	entrezgene:92482	HGNC:28093	uniprot:E9PIK7,uniprot:E9PRI7,uniprot:E9PIY9,uniprot:E9PM41
270	chr10:112678976..112678989,-	1.17155	1.08421	0.153222	1.64873	0.940689	1	chr10	112678976	112678989	-	p3@BBIP1	BBIP1	entrezgene:92482	HGNC:28093	uniprot:E9PIY9,uniprot:E9PM41
271	chr10:112679321..112679346,+	8.79194	8.56667	0.0856452	3.41551	0.859355	1	chr10	112679321	112679346	+	p2@SHOC2	SHOC2	entrezgene:8036	HGNC:15454
272	chr10:112679353..112679382,+	58.37	57.4105	0.0730382	5.90914	0.784237	1	chr10	112679353	112679382	+	p1@SHOC2	SHOC2	entrezgene:8036	HGNC:15454
273	chr10:112836779..112836797,+	2.14227	3.02368	-0.469971	2.14035	0.512661	0.920319	chr10	112836779	112836797	+	p1@ADRA2A	ADRA2A	entrezgene:150	HGNC:281	uniprot:P08913
274	chr10:113943447..113943536,-	17.3131	7.0063	1.32306	3.9625	0.0335597	0.369883	chr10	113943447	113943536	-	p1@GPAM	GPAM	entrezgene:57678	HGNC:24865	uniprot:Q9HCL2,uniprot:Q5VW52
275	chr10:114133905..114133922,+	1.00061	0.828357	0.264794	1.54787	1	1	chr10	114133905	114133922	+	p2@ACSL5	ACSL5	entrezgene:51703	HGNC:16526	uniprot:Q9ULC5
276	chr10:114134954..114135003,+	1.00042	2.69471	-1.26816	1.83997	0.0239093	0.322038	chr10	114134954	114135003	+	p5@ACSL5	ACSL5	entrezgene:51703	HGNC:16526
277	chr10:114135004..114135033,+	1.08789	1.33998	-0.219005	1.66764	0.820169	1	chr10	114135004	114135033	+	p6@ACSL5	ACSL5	entrezgene:51703	HGNC:16526	uniprot:Q9ULC5
278	chr10:114135952..114136022,+	21.0102	38.2577	-0.832465	4.85312	0.0253933	0.327992	chr10	114135952	114136022	+	p1@ACSL5	ACSL5	entrezgene:51703	HGNC:16526	uniprot:Q9ULC5
279	chr10:114136035..114136051,+	1.21275	1.01014	0.288339	1.64619	0.959501	1	chr10	114136035	114136051	+	p4@ACSL5	ACSL5	entrezgene:51703	HGNC:16526	uniprot:Q9ULC5
280	chr10:114206626..114206637,-	1.10915	0.535317	0.951527	1.53184	0.333513	0.815854	chr10	114206626	114206637	-	p4@ZDHHC6	ZDHHC6	entrezgene:64429	HGNC:19160
281	chr10:114206649..114206688,-	30.0886	20.9736	0.577095	4.84886	0.145278	0.628151	chr10	114206649	114206688	-	p1@ZDHHC6	ZDHHC6	entrezgene:64429	HGNC:19160	uniprot:Q9H6R6
282	chr10:114206689..114206719,-	16.9073	13.5137	0.36854	4.13809	0.396854	0.860765	chr10	114206689	114206719	-	p2@ZDHHC6	ZDHHC6	entrezgene:64429	HGNC:19160	uniprot:Q9H6R6
283	chr10:114206722..114206787,+	2.42986	1.76721	0.484124	2.06936	0.520375	0.926131	chr10	114206722	114206787	+	p2@VTI1A	VTI1A	entrezgene:143187	HGNC:17792	uniprot:Q5W0D7,uniprot:Q96AJ9
284	chr10:114206956..114207040,+	57.6991	56.0142	0.0905253	5.8823	0.815732	1	chr10	114206956	114207040	+	p1@VTI1A	VTI1A	entrezgene:143187	HGNC:17792	uniprot:Q96AJ9
285	chr10:114709999..114710031,+	77.7293	50.2061	0.679413	6.13323	0.192654	0.694932	chr10	114709999	114710031	+	p1@TCF7L2	TCF7L2	entrezgene:6934	HGNC:11641	uniprot:F8W7T5,uniprot:E2GH25,uniprot:Q9NQB0,uniprot:C6ZRK5,uniprot:B4DRJ8,uniprot:C6ZRJ7,uniprot:C6ZRK1,uniprot:C6ZRJ8,uniprot:C6ZRJ9,uniprot:C6ZRK0,uniprot:F8W742,uniprot:C6ZRK2,uniprot:B9X074,uniprot:Q6FHW4
286	chr10:114710060..114710069,+	1.32457	1.07195	0.322613	1.69047	0.750619	1	chr10	114710060	114710069	+	p5@TCF7L2	TCF7L2	entrezgene:6934	HGNC:11641	uniprot:F8W7T5,uniprot:E2GH25,uniprot:Q9NQB0,uniprot:C6ZRK5,uniprot:B4DRJ8,uniprot:C6ZRJ7,uniprot:C6ZRK1,uniprot:C6ZRJ8,uniprot:C6ZRJ9,uniprot:C6ZRK0,uniprot:F8W742,uniprot:C6ZRK2,uniprot:B9X074,uniprot:Q6FHW4
287	chr10:114710083..114710092,+	2.36865	1.16221	0.985129	1.97005	0.351843	0.830595	chr10	114710083	114710092	+	p8@TCF7L2	TCF7L2	entrezgene:6934	HGNC:11641	uniprot:F8W7T5,uniprot:E2GH25,uniprot:Q9NQB0,uniprot:C6ZRK5,uniprot:B4DRJ8,uniprot:C6ZRJ7,uniprot:C6ZRK1,uniprot:C6ZRJ8,uniprot:C6ZRJ9,uniprot:C6ZRK0,uniprot:F8W742,uniprot:C6ZRK2,uniprot:B9X074,uniprot:Q6FHW4
288	chr10:114710098..114710130,+	15.292	7.41138	1.07871	3.85058	0.132681	0.607222	chr10	114710098	114710130	+	p2@TCF7L2	TCF7L2	entrezgene:6934	HGNC:11641	uniprot:Q5VVR8,uniprot:Q9NQB0
289	chr10:114710553..114710585,+	2.20459	1.87282	0.269041	2.02379	0.846117	1	chr10	114710553	114710585	+	p6@TCF7L2	TCF7L2	entrezgene:6934	HGNC:11641	uniprot:E2GH20
290	chr10:115438920..115438961,+	6.57123	3.09315	1.11107	2.86839	0.0778743	0.511984	chr10	115438920	115438961	+	p3@CASP7	CASP7	entrezgene:840	HGNC:1508	uniprot:Q5SVL2,uniprot:P55210
291	chr10:115438979..115438998,+	0.928821	0.788245	0.257461	1.52007	1	1	chr10	115438979	115438998	+	p4@CASP7	CASP7	entrezgene:840	HGNC:1508
292	chr10:115439630..115439660,+	11.5396	12.2242	-0.0230797	3.77316	0.96531	1	chr10	115439630	115439660	+	p2@CASP7	CASP7	entrezgene:840	HGNC:1508	uniprot:P55210,uniprot:A6NF73,uniprot:B4DUB5
293	chr10:115439661..115439681,+	21.4189	18.0376	0.289634	4.4658	0.598385	0.960728	chr10	115439661	115439681	+	p1@CASP7	CASP7	entrezgene:840	HGNC:1508	uniprot:Q5SVL1
294	chr10:115511386..115511397,+	0.26513	0.636567	-0.919385	1.2554	0.409453	0.86701	chr10	115511386	115511397	+	p4@C10orf81	C10orf81	entrezgene:79949	HGNC:26285
295	chr10:115511412..115511428,+	0.228529	0.893235	-1.47966	1.29524	0.219048	0.714892	chr10	115511412	115511428	+	p3@C10orf81	C10orf81	entrezgene:79949	HGNC:26285
296	chr10:115511434..115511454,+	0.578655	1.24604	-0.910952	1.48583	0.268864	0.760799	chr10	115511434	115511454	+	p1@C10orf81	C10orf81	entrezgene:79949	HGNC:26285
297	chr10:115614127..115614176,-	1.27958	1.07844	0.275717	1.6756	0.811665	1	chr10	115614127	115614176	-	p1@DCLRE1A	DCLRE1A	entrezgene:9937	HGNC:17660	uniprot:Q6PJP8
298	chr10:115614370..115614436,+	43.8925	33.5243	0.443511	5.39392	0.275644	0.768945	chr10	115614370	115614436	+	p1@NHLRC2	NHLRC2	entrezgene:374354	HGNC:24731	uniprot:Q8NBF2,uniprot:Q7Z658
299	chr10:115614611..115614623,+	1.78418	1.40255	0.375803	1.86052	0.595188	0.960728	chr10	115614611	115614623	+	p2@NHLRC2	NHLRC2	entrezgene:374354	HGNC:24731
300	chr10:115803618..115803641,+	1.28565	0.802754	0.656197	1.63001	0.584161	0.956718	chr10	115803618	115803641	+	p1@ADRB1	ADRB1	entrezgene:153	HGNC:285	uniprot:P08588
301	chr10:115904361..115904375,-	0.910883	0.626789	0.512174	1.4836	0.827222	1	chr10	115904361	115904375	-	p2@C10orf118	C10orf118	entrezgene:55088	HGNC:24349	uniprot:F6VCB7,uniprot:A0PJB6
302	chr10:115905441..115905459,-	0.904633	0.64101	0.476511	1.49034	0.827222	1	chr10	115905441	115905459	-	p@chr10:115905441..115905459,-
303	chr10:115933942..115933996,-	36.398	36.8815	0.0292911	5.27178	0.96204	1	chr10	115933942	115933996	-	p1@C10orf118	C10orf118	entrezgene:55088	HGNC:24349	uniprot:Q7Z3E2
304	chr10:115999004..115999019,+	5.03188	2.56256	0.963936	2.6143	0.411872	0.869289	chr10	115999004	115999019	+	p1@VWA2	VWA2	entrezgene:340706	HGNC:24709	uniprot:Q5GFL6
305	chr10:115999258..115999292,+	3.75288	1.02307	1.78317	2.25535	0.0845449	0.526768	chr10	115999258	115999292	+	p2@VWA2	VWA2	entrezgene:340706	HGNC:24709	uniprot:Q5GFL6
306	chr10:116164244..116164268,-	23.8199	12.9979	0.922741	4.45991	0.213818	0.714892	chr10	116164244	116164268	-	p1@AFAP1L2	AFAP1L2	entrezgene:84632	HGNC:25901	uniprot:Q8N4X5,uniprot:F5GZE1
307	chr10:116164270..116164290,-	6.02779	2.47541	1.28582	2.75258	0.151978	0.638806	chr10	116164270	116164290	-	p2@AFAP1L2	AFAP1L2	entrezgene:84632	HGNC:25901	uniprot:F5GZE1
308	chr10:116164450..116164493,-	0.948676	1.21599	-0.268159	1.60618	0.922878	1	chr10	116164450	116164493	-	p5@AFAP1L2	AFAP1L2	entrezgene:84632	HGNC:25901	uniprot:F6QUH3,uniprot:Q8N4X5
309	chr10:116164538..116164562,-	1.62002	1.54799	0.121077	1.84531	1	1	chr10	116164538	116164562	-	p3@AFAP1L2	AFAP1L2	entrezgene:84632	HGNC:25901	uniprot:F6QUH3,uniprot:Q8N4X5
310	chr10:116164922..116164943,-	0.638199	0.361352	0.695442	1.34353	0.660933	0.989218	chr10	116164922	116164943	-	p8@AFAP1L2	AFAP1L2	entrezgene:84632	HGNC:25901	uniprot:F6QUH3,uniprot:Q8N4X5
311	chr10:116286538..116286550,-	2.19992	0.710593	1.50281	1.87145	0.0732712	0.498837	chr10	116286538	116286550	-	p8@ABLIM1	ABLIM1	entrezgene:3983	HGNC:78
312	chr10:116286563..116286598,-	13.9693	9.92734	0.527224	3.8683	0.29557	0.785992	chr10	116286563	116286598	-	p4@ABLIM1	ABLIM1	entrezgene:3983	HGNC:78
313	chr10:116286599..116286654,-	36.9056	20.2216	0.921224	5.05088	0.0636607	0.468399	chr10	116286599	116286654	-	p2@ABLIM1	ABLIM1	entrezgene:3983	HGNC:78
314	chr10:116286656..116286693,-	59.7157	28.1145	1.13706	5.65382	0.027132	0.333341	chr10	116286656	116286693	-	p1@ABLIM1	ABLIM1	entrezgene:3983	HGNC:78	uniprot:O14639,uniprot:F6XFR5,uniprot:B3KSG3,uniprot:B3KVH2
315	chr10:116391770..116391838,-	4.15346	1.4814	1.44078	2.37527	0.126262	0.592063	chr10	116391770	116391838	-	p5@ABLIM1	ABLIM1	entrezgene:3983	HGNC:78	uniprot:Q5T6N2
316	chr10:116444143..116444213,-	3.82607	2.15723	0.842515	2.37954	0.292545	0.782383	chr10	116444143	116444213	-	p6@ABLIM1	ABLIM1	entrezgene:3983	HGNC:78	uniprot:A6NKJ2,uniprot:F8W8M4,uniprot:B3KSG3,uniprot:B3KVH2,uniprot:O14639
317	chr10:116444216..116444241,-	0.650558	0.616258	0.114044	1.39362	1	1	chr10	116444216	116444241	-	p10@ABLIM1	ABLIM1	entrezgene:3983	HGNC:78	uniprot:A6NKJ2,uniprot:F8W8M4,uniprot:B3KSG3,uniprot:B3KVH2,uniprot:O14639
318	chr10:116444371..116444382,-	0.311988	0.550653	-0.583135	1.25596	0.717725	1	chr10	116444371	116444382	-	p19@ABLIM1	ABLIM1	entrezgene:3983	HGNC:78	uniprot:A6NKJ2,uniprot:F8W8M4,uniprot:B3KSG3,uniprot:B3KVH2,uniprot:O14639
319	chr10:116527977..116528075,-	2.12703	2.61057	-0.251593	2.09056	0.746993	1	chr10	116527977	116528075	-	p3@ABLIM1	ABLIM1	entrezgene:3983	HGNC:78
320	chr10:11653560..11653673,-	28.3977	17.8747	0.708271	4.73566	0.0614812	0.462567	chr10	11653560	11653673	-	p1@USP6NL	USP6NL	entrezgene:9712	HGNC:16858	uniprot:Q92738
321	chr10:11653763..11653806,-	1.683	1.33159	0.334072	1.81881	0.834124	1	chr10	11653763	11653806	-	p2@USP6NL	USP6NL	entrezgene:9712	HGNC:16858	uniprot:Q92738
322	chr10:116561109..116561139,-	0.203503	0.757534	-1.38052	1.25838	0.115187	0.57203	chr10	116561109	116561139	-	p@chr10:116561109..116561139,-
323	chr10:116561206..116561217,-	0.634144	2.4125	-1.70764	1.70336	0.00717827	0.204467	chr10	116561206	116561217	-	p@chr10:116561206..116561217,-
324	chr10:116581513..116581570,+	31.2774	31.2175	0.057729	5.04708	0.883217	1	chr10	116581513	116581570	+	p1@FAM160B1	FAM160B1	entrezgene:57700	HGNC:29320	uniprot:Q5W0V4
325	chr10:116697946..116698013,+	35.4155	23.885	0.61532	5.06227	0.0734317	0.499201	chr10	116697946	116698013	+	p1@TRUB1	TRUB1	entrezgene:142940	HGNC:16060	uniprot:Q8WWH5
326	chr10:116853091..116853131,+	1.55924	0.249494	2.18919	1.62168	0.0414761	0.405821	chr10	116853091	116853131	+	p1@ATRNL1	ATRNL1	entrezgene:26033	HGNC:29063	uniprot:F5H129,uniprot:E9PL90,uniprot:Q5VV63
327	chr10:11784360..11784448,+	17.6133	16.4987	0.136427	4.25906	0.854115	1	chr10	11784360	11784448	+	p1@ECHDC3	ECHDC3	entrezgene:79746	HGNC:23489	uniprot:Q96DC8,uniprot:Q5W0J8
328	chr10:11784452..11784463,+	0.593708	0.469856	0.319807	1.34529	1	1	chr10	11784452	11784463	+	p3@ECHDC3	ECHDC3	entrezgene:79746	HGNC:23489	uniprot:Q5W0J8
329	chr10:11784468..11784479,+	0.836695	0.703464	0.26548	1.47607	0.985334	1	chr10	11784468	11784479	+	p2@ECHDC3	ECHDC3	entrezgene:79746	HGNC:23489	uniprot:Q5W0J8
330	chr10:118429755..118429805,-	1.0565	0.477353	1.0206	1.51182	0.337998	0.820389	chr10	118429755	118429805	-	p1@C10orf82	C10orf82	entrezgene:143379	HGNC:28500
331	chr10:118502070..118502084,-	2.24274	1.78799	0.374253	2.02222	0.615379	0.969304	chr10	118502070	118502084	-	p1@HSPA12A	HSPA12A	entrezgene:259217	HGNC:19022	uniprot:O43301
332	chr10:118502095..118502117,-	0.758552	0.51044	0.523691	1.41572	0.677495	0.989218	chr10	118502095	118502117	-	p2@HSPA12A	HSPA12A	entrezgene:259217	HGNC:19022	uniprot:O43301
333	chr10:118609147..118609257,-	4.88613	3.58286	0.471312	2.67496	0.417151	0.874484	chr10	118609147	118609257	-	p1@ENST00000453491	ENST00000453491
334	chr10:11865317..11865332,+	2.13763	1.553	0.48089	1.96642	0.517903	0.92391	chr10	11865317	11865332	+	p2@C10orf47	C10orf47	entrezgene:254427	HGNC:23728
335	chr10:11865347..11865411,+	23.4811	21.5822	0.165516	4.62042	0.79379	1	chr10	11865347	11865411	+	p1@C10orf47	C10orf47	entrezgene:254427	HGNC:23728	uniprot:Q86WR7,uniprot:A6NDS2
336	chr10:118711478..118711491,-	0.922137	0.675847	0.436982	1.49863	0.827222	1	chr10	118711478	118711491	-	p@chr10:118711478..118711491,-
337	chr10:118719680..118719720,-	0.739863	0.916464	-0.217091	1.48783	1	1	chr10	118719680	118719720	-	p10@KIAA1598	KIAA1598	entrezgene:57698	HGNC:29319
338	chr10:118764578..118764601,-	1.55876	0.605933	1.25089	1.68097	0.195841	0.695293	chr10	118764578	118764601	-	p4@KIAA1598	KIAA1598	entrezgene:57698	HGNC:29319
339	chr10:118764606..118764617,-	0.929383	0.560594	0.67012	1.4795	0.541744	0.936534	chr10	118764606	118764617	-	p9@KIAA1598	KIAA1598	entrezgene:57698	HGNC:29319
340	chr10:118764649..118764683,-	8.14023	6.29603	0.416503	3.24364	0.373197	0.849944	chr10	118764649	118764683	-	p2@KIAA1598	KIAA1598	entrezgene:57698	HGNC:29319
341	chr10:118764684..118764710,-	27.9757	20.4611	0.506875	4.77355	0.188189	0.687306	chr10	118764684	118764710	-	p1@KIAA1598	KIAA1598	entrezgene:57698	HGNC:29319
342	chr10:118764743..118764760,-	5.0073	1.36683	1.82543	2.50898	0.00922342	0.227037	chr10	118764743	118764760	-	p7@KIAA1598	KIAA1598	entrezgene:57698	HGNC:29319
343	chr10:118764785..118764802,-	4.89134	2.26659	1.1062	2.56959	0.0907901	0.539759	chr10	118764785	118764802	-	p5@KIAA1598	KIAA1598	entrezgene:57698	HGNC:29319
344	chr10:118764805..118764816,-	1.13594	0.8042	0.4918	1.58582	0.819414	1	chr10	118764805	118764816	-	p8@KIAA1598	KIAA1598	entrezgene:57698	HGNC:29319
345	chr10:118764892..118764916,-	0.689338	0.657488	0.106838	1.41454	1	1	chr10	118764892	118764916	-	p3@KIAA1598	KIAA1598	entrezgene:57698	HGNC:29319
346	chr10:119000618..119000638,+	2.77233	6.82474	-1.226	2.60987	0.0131657	0.252636	chr10	119000618	119000638	+	p1@SLC18A2	SLC18A2	entrezgene:6571	HGNC:10935	uniprot:Q05940
347	chr10:119000662..119000688,+	0.75403	0.978316	-0.277025	1.49344	0.738196	1	chr10	119000662	119000688	+	p2@SLC18A2	SLC18A2	entrezgene:6571	HGNC:10935	uniprot:Q05940
348	chr10:119134918..119134986,-	26.8193	18.2417	0.61112	4.68403	0.0811388	0.518435	chr10	119134918	119134986	-	p1@PDZD8	PDZD8	entrezgene:118987	HGNC:26974	uniprot:Q8NEN9
349	chr10:119806121..119806158,-	1.4461	1.45885	0.0422179	1.77791	1	1	chr10	119806121	119806158	-	p4@RAB11FIP2	RAB11FIP2	entrezgene:22841	HGNC:29152	uniprot:Q7L804,uniprot:Q3I768
350	chr10:119806381..119806423,-	3.37726	3.90246	-0.146982	2.46316	0.727411	1	chr10	119806381	119806423	-	p1@RAB11FIP2	RAB11FIP2	entrezgene:22841	HGNC:29152	uniprot:Q7L804,uniprot:Q3I768
351	chr10:119806435..119806460,-	2.36657	1.94599	0.316226	2.06708	0.627259	0.978463	chr10	119806435	119806460	-	p2@RAB11FIP2	RAB11FIP2	entrezgene:22841	HGNC:29152	uniprot:Q7L804,uniprot:Q3I768
352	chr10:119806476..119806520,+	4.90349	2.90386	0.769416	2.62	0.207234	0.708157	chr10	119806476	119806520	+	p1@CASC2	CASC2		HGNC:22933
353	chr10:120101779..120101791,-	1.09585	0.85691	0.365798	1.58553	0.819414	1	chr10	120101779	120101791	-	p2@FAM204A	FAM204A	entrezgene:63877	HGNC:25794	uniprot:Q5T374
354	chr10:120101804..120101843,-	28.0166	28.4203	0.0385331	4.91158	0.916839	1	chr10	120101804	120101843	-	p1@FAM204A	FAM204A	entrezgene:63877	HGNC:25794	uniprot:Q9H8W3,uniprot:F2Z2Y3
355	chr10:120514433..120514464,-	9.10799	10.0695	-0.0781893	3.51233	0.88516	1	chr10	120514433	120514464	-	p2@C10orf46	C10orf46	entrezgene:143384	HGNC:23727
356	chr10:120514468..120514530,-	49.19	43.9161	0.223174	5.62069	0.324921	0.815854	chr10	120514468	120514530	-	p1@C10orf46	C10orf46	entrezgene:143384	HGNC:23727
357	chr10:12077293..12077323,-	1.28152	1.21664	0.121284	1.69932	1	1	chr10	12077293	12077323	-	p1@AB463336	AB463336
358	chr10:120789223..120789231,+	0.718403	0.499545	0.481271	1.39353	0.834842	1	chr10	120789223	120789231	+	p1@NANOS1	NANOS1	entrezgene:340719	HGNC:23044	uniprot:Q8WY41
359	chr10:120801539..120801558,-	1.69907	1.21165	0.50211	1.8136	0.499258	0.917954	chr10	120801539	120801558	-	p5@EIF3A	EIF3A	entrezgene:8661	HGNC:3271
360	chr10:120801607..120801644,-	1.08826	0.553642	0.887576	1.53271	0.333513	0.815854	chr10	120801607	120801644	-	p8@EIF3A	EIF3A	entrezgene:8661	HGNC:3271
361	chr10:120801648..120801714,-	1.5892	0.947424	0.729256	1.74803	0.404078	0.866098	chr10	120801648	120801714	-	p4@EIF3A	EIF3A	entrezgene:8661	HGNC:3271
362	chr10:120801808..120801823,-	0.794637	0.577336	0.437855	1.43655	0.677495	0.989218	chr10	120801808	120801823	-	p12@EIF3A	EIF3A	entrezgene:8661	HGNC:3271
363	chr10:120802000..120802019,-	1.47769	0.854953	0.761786	1.70203	0.311992	0.799349	chr10	120802000	120802019	-	p7@EIF3A	EIF3A	entrezgene:8661	HGNC:3271
364	chr10:120809438..120809499,-	2.6046	1.40123	0.893195	2.05806	0.109269	0.571455	chr10	120809438	120809499	-	p3@EIF3A	EIF3A	entrezgene:8661	HGNC:3271
365	chr10:120810137..120810172,-	1.28392	0.903611	0.505964	1.65111	0.575116	0.955995	chr10	120810137	120810172	-	p1@BC014625	BC014625
366	chr10:120810174..120810192,-	0.859575	0.384642	0.996612	1.42599	0.29286	0.782383	chr10	120810174	120810192	-	p3@BC014625	BC014625
367	chr10:120816475..120816555,-	1.43249	0.887885	0.672934	1.6891	0.386273	0.853751	chr10	120816475	120816555	-	p@chr10:120816475..120816555,-
368	chr10:120817638..120817658,-	1.14348	1.0461	0.167672	1.63095	0.940689	1	chr10	120817638	120817658	-	p@chr10:120817638..120817658,-
369	chr10:120817735..120817753,-	0.658303	0.568155	0.224762	1.38667	1	1	chr10	120817735	120817753	-	p@chr10:120817735..120817753,-
370	chr10:120839726..120839756,+	1.10639	0.969541	0.222045	1.6045	1	1	chr10	120839726	120839756	+	p@chr10:120839726..120839756,+
371	chr10:120840292..120840303,-	10.7262	10.2633	0.119088	3.64269	0.732061	1	chr10	120840292	120840303	-	p2@EIF3A	EIF3A	entrezgene:8661	HGNC:3271	uniprot:Q14152
372	chr10:120840309..120840338,-	133.519	108.076	0.36117	6.98572	0.144784	0.626964	chr10	120840309	120840338	-	p1@EIF3A	EIF3A	entrezgene:8661	HGNC:3271	uniprot:Q14152
373	chr10:120840417..120840446,+	1.13875	0.666165	0.726141	1.56722	0.454321	0.892876	chr10	120840417	120840446	+	p@chr10:120840417..120840446,+
374	chr10:12084770..12084830,-	16.3357	17.0083	-0.00388934	4.21012	1	1	chr10	12084770	12084830	-	p1@UPF2	UPF2	entrezgene:26019	HGNC:17854
375	chr10:12084841..12084868,-	5.50887	4.56682	0.317073	2.83741	0.478821	0.909757	chr10	12084841	12084868	-	p2@UPF2	UPF2	entrezgene:26019	HGNC:17854	uniprot:Q9HAU5
376	chr10:120863587..120863631,+	47.9289	35.6774	0.482347	5.50559	0.100231	0.556811	chr10	120863587	120863631	+	p1@FAM45A,p1@FAM45B	FAM45A	entrezgene:404636,entrezgene:55855	HGNC:31793,HGNC:30886	uniprot:Q8TCE6,uniprot:B4DDW8,uniprot:B4DMU4,uniprot:F5H7K0
377	chr10:120924883..120924948,-	2.73813	4.59493	-0.668533	2.42539	0.101402	0.558441	chr10	120924883	120924948	-	p2@SFXN4	SFXN4	entrezgene:119559	HGNC:16088
378	chr10:120925158..120925231,-	25.4201	15.7079	0.745447	4.58382	0.0120553	0.245232	chr10	120925158	120925231	-	p1@SFXN4	SFXN4	entrezgene:119559	HGNC:16088	uniprot:E9PGB5,uniprot:Q6P4A7
379	chr10:120938303..120938344,-	108.115	90.7281	0.305989	6.70244	0.276312	0.769777	chr10	120938303	120938344	-	p1@PRDX3	PRDX3	entrezgene:10935	HGNC:9354	uniprot:P30048,uniprot:E9PH29
380	chr10:120967226..120967260,+	1.11405	1.79513	-0.578003	1.73583	0.29895	0.789453	chr10	120967226	120967260	+	p4@GRK5	GRK5	entrezgene:2869	HGNC:4544	uniprot:P34947
381	chr10:121065462..121065500,+	0.596874	2.73028	-1.93834	1.73982	0.00284843	0.145623	chr10	121065462	121065500	+	p@chr10:121065462..121065500,+
382	chr10:12110929..12110940,+	1.0963	0.945021	0.242747	1.60212	1	1	chr10	12110929	12110940	+	p3@DHTKD1	DHTKD1	entrezgene:55526	HGNC:23537	uniprot:Q96HY7
383	chr10:12110942..12110962,+	6.1737	5.18675	0.295837	2.96307	0.53744	0.936534	chr10	12110942	12110962	+	p2@DHTKD1	DHTKD1	entrezgene:55526	HGNC:23537	uniprot:Q96HY7
384	chr10:12110963..12111034,+	17.2152	10.5793	0.74298	4.0816	0.135395	0.612358	chr10	12110963	12111034	+	p1@DHTKD1	DHTKD1	entrezgene:55526	HGNC:23537	uniprot:Q96HY7,uniprot:C9JWN1
385	chr10:121186459..121186495,+	0.549638	0.721219	-0.277848	1.37885	0.988305	1	chr10	121186459	121186495	+	p@chr10:121186459..121186495,+
386	chr10:121296048..121296068,-	0.288033	0.869724	-1.22058	1.31251	0.219048	0.714892	chr10	121296048	121296068	-	p3@RGS10	RGS10	entrezgene:6001	HGNC:9992	uniprot:O43665
387	chr10:121302164..121302191,-	5.7253	9.39242	-0.653809	3.16966	0.124181	0.589322	chr10	121302164	121302191	-	p2@RGS10	RGS10	entrezgene:6001	HGNC:9992
388	chr10:121302195..121302245,-	39.6653	42.8644	-0.0572867	5.42846	0.868726	1	chr10	121302195	121302245	-	p1@RGS10	RGS10	entrezgene:6001	HGNC:9992	uniprot:O43665
389	chr10:121356136..121356147,-	2.62179	1.87813	0.509241	2.11235	0.403297	0.866098	chr10	121356136	121356147	-	p6@TIAL1	TIAL1	entrezgene:7073	HGNC:11804
390	chr10:121356150..121356207,-	35.0587	33.1827	0.127622	5.18315	0.656896	0.989218	chr10	121356150	121356207	-	p1@TIAL1	TIAL1	entrezgene:7073	HGNC:11804
391	chr10:121356208..121356219,-	1.78126	1.93365	-0.0560827	1.93548	1	1	chr10	121356208	121356219	-	p5@TIAL1	TIAL1	entrezgene:7073	HGNC:11804
392	chr10:121356404..121356415,-	0.602413	0.403677	0.506378	1.33865	0.660933	0.989218	chr10	121356404	121356415	-	p7@TIAL1	TIAL1	entrezgene:7073	HGNC:11804
393	chr10:121356466..121356482,-	21.0911	14.8748	0.583012	4.40187	0.102097	0.56057	chr10	121356466	121356482	-	p2@TIAL1	TIAL1	entrezgene:7073	HGNC:11804
394	chr10:121356487..121356510,-	7.79467	5.48999	0.560332	3.17281	0.177682	0.672332	chr10	121356487	121356510	-	p3@TIAL1	TIAL1	entrezgene:7073	HGNC:11804
395	chr10:121356518..121356556,-	10.4327	7.93493	0.46255	3.53635	0.208151	0.708157	chr10	121356518	121356556	-	p4@TIAL1	TIAL1	entrezgene:7073	HGNC:11804	uniprot:Q49AS9,uniprot:E7ETC0,uniprot:A8K4L9,uniprot:Q01085
396	chr10:121410884..121410902,+	87.1377	53.4441	0.773136	6.2837	0.0214795	0.310035	chr10	121410884	121410902	+	p1@BAG3	BAG3	entrezgene:9531	HGNC:939	uniprot:O95817
397	chr10:121410918..121410941,+	9.59313	5.53927	0.851678	3.35005	0.0356669	0.380442	chr10	121410918	121410941	+	p3@BAG3	BAG3	entrezgene:9531	HGNC:939	uniprot:O95817
398	chr10:121410963..121410976,+	1.37707	0.618779	1.06444	1.63344	0.287869	0.782383	chr10	121410963	121410976	+	p4@BAG3	BAG3	entrezgene:9531	HGNC:939	uniprot:O95817
399	chr10:121411047..121411059,+	1.11393	0.817298	0.446242	1.58638	0.69056	0.989218	chr10	121411047	121411059	+	p5@BAG3	BAG3	entrezgene:9531	HGNC:939	uniprot:O95817
400	chr10:121411071..121411091,+	22.708	10.77	1.23119	4.40312	0.0397052	0.398725	chr10	121411071	121411091	+	p2@BAG3	BAG3	entrezgene:9531	HGNC:939	uniprot:O95817
401	chr10:121485273..121485320,-	1.0032	0.511939	0.873579	1.49298	0.427553	0.877987	chr10	121485273	121485320	-	p@chr10:121485273..121485320,-
402	chr10:121485554..121485584,+	4.64633	3.68751	0.37947	2.65307	0.316677	0.805652	chr10	121485554	121485584	+	p2@INPP5F	INPP5F	entrezgene:22876	HGNC:17054	uniprot:Q9Y2H2
403	chr10:121485588..121485627,+	7.12013	5.81564	0.332923	3.11375	0.403839	0.866098	chr10	121485588	121485627	+	p3@INPP5F	INPP5F	entrezgene:22876	HGNC:17054	uniprot:Q9Y2H2
404	chr10:121485630..121485669,+	3.52233	3.87026	-0.0749118	2.49332	0.860021	1	chr10	121485630	121485669	+	p4@INPP5F	INPP5F	entrezgene:22876	HGNC:17054	uniprot:Q9Y2H2
405	chr10:121578211..121578248,+	2.27141	4.71334	-0.959505	2.34912	0.0368073	0.38619	chr10	121578211	121578248	+	p1@INPP5F	INPP5F	entrezgene:22876	HGNC:17054	uniprot:Q5W135
406	chr10:121632344..121632418,-	43.2288	29.7928	0.598137	5.33346	0.0263535	0.332025	chr10	121632344	121632418	-	p1@MCMBP	MCMBP	entrezgene:79892	HGNC:25782	uniprot:Q9BTE3
407	chr10:121652192..121652203,+	1.29859	1.75326	-0.345674	1.78489	0.648702	0.989218	chr10	121652192	121652203	+	p2@SEC23IP	SEC23IP	entrezgene:11196	HGNC:17018	uniprot:Q9Y6Y8
408	chr10:121652204..121652286,+	57.4642	68.5781	-0.196545	5.98189	0.481497	0.91186	chr10	121652204	121652286	+	p1@SEC23IP	SEC23IP	entrezgene:11196	HGNC:17018	uniprot:Q9Y6Y8,uniprot:F5H0L8
409	chr10:12171641..12171720,+	8.39687	8.70039	0.00226528	3.38267	1	1	chr10	12171641	12171720	+	p1@SEC61A2	SEC61A2	entrezgene:55176	HGNC:17702	uniprot:Q9H9S3,uniprot:C9JJV4,uniprot:F2Z2C7,uniprot:Q8TC24
410	chr10:122216707..122216790,+	5.34437	5.74752	-0.0078006	2.90284	0.987908	1	chr10	122216707	122216790	+	p1@PPAPDC1A	PPAPDC1A	entrezgene:196051	HGNC:23531	uniprot:B7Z3R3
411	chr10:12237820..12237834,-	2.83795	2.73668	0.107195	2.26227	0.908572	1	chr10	12237820	12237834	-	p2@NUDT5	NUDT5	entrezgene:11164	HGNC:8052	uniprot:A6NCQ0,uniprot:A6NFX8
412	chr10:12237836..12237900,-	66.7661	46.6908	0.576049	5.95398	0.0569131	0.447595	chr10	12237836	12237900	-	p1@NUDT5	NUDT5	entrezgene:11164	HGNC:8052	uniprot:A6NHE8,uniprot:A6NJU6,uniprot:C9JYY9
413	chr10:12237924..12237982,+	2.32467	1.90653	0.325168	2.0596	0.600998	0.960728	chr10	12237924	12237982	+	p2@CDC123	CDC123	entrezgene:8872	HGNC:16827	uniprot:O75794
414	chr10:12238071..12238154,-	8.44782	5.69771	0.617695	3.2454	0.122913	0.588307	chr10	12238071	12238154	-	p3@NUDT5	NUDT5	entrezgene:11164	HGNC:8052	uniprot:Q9UKK9
415	chr10:12238171..12238241,+	102.691	108.674	-0.0231346	6.7357	0.930949	1	chr10	12238171	12238241	+	p1@CDC123	CDC123	entrezgene:8872	HGNC:16827
416	chr10:122610796..122610809,+	2.14443	1.85373	0.252759	2.01218	0.775739	1	chr10	122610796	122610809	+	p3@WDR11	WDR11	entrezgene:55717	HGNC:13831	uniprot:Q9BZH6
417	chr10:122610811..122610822,+	3.12959	2.084	0.61488	2.24743	0.219462	0.715457	chr10	122610811	122610822	+	p4@WDR11	WDR11	entrezgene:55717	HGNC:13831	uniprot:Q9BZH6
418	chr10:122610853..122610924,+	49.1712	54.4205	-0.0950056	5.71987	0.699813	0.99393	chr10	122610853	122610924	+	p1@WDR11	WDR11	entrezgene:55717	HGNC:13831	uniprot:Q9BZH6
419	chr10:122611224..122611295,+	1.12522	2.8632	-1.206	1.90418	0.0349543	0.377145	chr10	122611224	122611295	+	p2@WDR11	WDR11	entrezgene:55717	HGNC:13831
420	chr10:122740205..122740247,-	0.743737	2.05889	-1.30417	1.66897	0.105589	0.565858	chr10	122740205	122740247	-	p1@ENST00000414774	ENST00000414774
421	chr10:123357854..123357865,-	0.921395	0.334232	1.23385	1.43013	0.29286	0.782383	chr10	123357854	123357865	-	p6@FGFR2	FGFR2	entrezgene:2263	HGNC:3689
422	chr10:123357874..123357895,-	2.7311	1.96884	0.505051	2.14651	0.495392	0.917954	chr10	123357874	123357895	-	p2@FGFR2	FGFR2	entrezgene:2263	HGNC:3689
423	chr10:123357913..123357975,-	79.3209	35.4186	1.21653	6.00388	0.101145	0.558003	chr10	123357913	123357975	-	p1@FGFR2	FGFR2	entrezgene:2263	HGNC:3689	uniprot:P21802,uniprot:E7EVR7
424	chr10:123357978..123357984,-	0.796975	0.352853	0.993951	1.3941	0.389019	0.853751	chr10	123357978	123357984	-	p7@FGFR2	FGFR2	entrezgene:2263	HGNC:3689	uniprot:P21802
425	chr10:123687474..123687490,-	1.19398	0.709163	0.711892	1.58964	0.454321	0.892876	chr10	123687474	123687490	-	p3@ATE1	ATE1	entrezgene:11101	HGNC:782
426	chr10:123687497..123687562,-	47.5526	28.504	0.776902	5.40479	0.0499483	0.433924	chr10	123687497	123687562	-	p1@ATE1	ATE1	entrezgene:11101	HGNC:782	uniprot:O95260,uniprot:B4E107
427	chr10:123687659..123687726,+	1.90136	2.07161	-0.064342	1.97723	1	1	chr10	123687659	123687726	+	p1@ENST00000437593	ENST00000437593
428	chr10:123687943..123687997,-	4.29776	3.48249	0.34524	2.58248	0.553877	0.946349	chr10	123687943	123687997	-	p2@ATE1	ATE1	entrezgene:11101	HGNC:782	uniprot:Q5SQQ1,uniprot:F5GXE4
429	chr10:123734683..123734738,-	47.5481	36.0207	0.43786	5.50172	0.24176	0.733934	chr10	123734683	123734738	-	p1@NSMCE4A	NSMCE4A	entrezgene:54780	HGNC:25935	uniprot:Q9NXX6
430	chr10:123734766..123734779,-	4.3792	1.91945	1.18781	2.45483	0.0779895	0.51244	chr10	123734766	123734779	-	p2@NSMCE4A	NSMCE4A	entrezgene:54780	HGNC:25935	uniprot:Q9NXX6
431	chr10:123748653..123748685,+	0.261492	0.740182	-1.11625	1.2747	0.409453	0.86701	chr10	123748653	123748685	+	p8@TACC2	TACC2	entrezgene:10579	HGNC:11523	uniprot:O95359
432	chr10:123779113..123779121,+	1.28108	0.554337	1.09918	1.59274	0.196874	0.695293	chr10	123779113	123779121	+	p49@TACC2	TACC2	entrezgene:10579	HGNC:11523
433	chr10:123779150..123779177,+	4.05479	1.61305	1.32289	2.37114	0.0522708	0.439543	chr10	123779150	123779177	+	p20@TACC2	TACC2	entrezgene:10579	HGNC:11523
434	chr10:123779213..123779230,+	2.76534	0.603723	2.04104	1.99794	0.00245176	0.136298	chr10	123779213	123779230	+	p34@TACC2	TACC2	entrezgene:10579	HGNC:11523
435	chr10:123779243..123779261,+	6.09117	0.896393	2.66492	2.64754	0.000582616	0.0722655	chr10	123779243	123779261	+	p21@TACC2	TACC2	entrezgene:10579	HGNC:11523
436	chr10:123779269..123779314,+	9.03075	1.76004	2.37944	3.09869	0.0015589	0.112324	chr10	123779269	123779314	+	p10@TACC2	TACC2	entrezgene:10579	HGNC:11523
437	chr10:123779316..123779341,+	3.46288	0.674705	2.2466	2.16983	0.0130655	0.252295	chr10	123779316	123779341	+	p19@TACC2	TACC2	entrezgene:10579	HGNC:11523
438	chr10:123845246..123845261,+	1.32995	0.88936	0.593954	1.67658	0.538924	0.936534	chr10	123845246	123845261	+	p@chr10:123845246..123845261,+
439	chr10:123845267..123845279,+	0.738524	0.236712	1.3066	1.36069	0.179355	0.675112	chr10	123845267	123845279	+	p@chr10:123845267..123845279,+
440	chr10:123845284..123845296,+	2.97468	1.12465	1.46486	2.14316	0.153085	0.640729	chr10	123845284	123845296	+	p@chr10:123845284..123845296,+
441	chr10:123872261..123872284,+	1.31564	1.312	0.05708	1.71996	1	1	chr10	123872261	123872284	+	p5@TACC2	TACC2	entrezgene:10579	HGNC:11523
442	chr10:123872391..123872432,+	4.96672	2.45926	1.01343	2.58762	0.105982	0.566403	chr10	123872391	123872432	+	p2@TACC2	TACC2	entrezgene:10579	HGNC:11523
443	chr10:123872483..123872573,+	7.14553	3.68742	0.959757	2.97473	0.18747	0.686398	chr10	123872483	123872573	+	p1@TACC2	TACC2	entrezgene:10579	HGNC:11523	uniprot:Q4VXL4
444	chr10:123886537..123886542,+	1.04396	2.84784	-1.35189	1.86736	0.117048	0.575535	chr10	123886537	123886542	+	p6@TACC2	TACC2	entrezgene:10579	HGNC:11523
445	chr10:12391532..12391584,+	16.9974	10.6352	0.726523	4.04856	0.109507	0.571455	chr10	12391532	12391584	+	p1@CAMK1D	CAMK1D	entrezgene:57118	HGNC:19341	uniprot:Q5SQQ7,uniprot:Q8IU85
446	chr10:12391599..12391612,+	0.982491	0.638724	0.586147	1.50902	0.686164	0.989218	chr10	12391599	12391612	+	p4@CAMK1D	CAMK1D	entrezgene:57118	HGNC:19341	uniprot:Q5SQQ7,uniprot:Q8IU85
447	chr10:12391685..12391734,+	4.45654	6.98609	-0.587628	2.87288	0.106266	0.566913	chr10	12391685	12391734	+	p2@CAMK1D	CAMK1D	entrezgene:57118	HGNC:19341
448	chr10:123970670..123970704,+	0.996988	0.182952	1.90613	1.43671	0.0813006	0.518435	chr10	123970670	123970704	+	p14@TACC2	TACC2	entrezgene:10579	HGNC:11523
449	chr10:124134136..124134153,+	2.40317	1.23573	0.94773	1.99074	0.0981393	0.551182	chr10	124134136	124134153	+	p3@PLEKHA1	PLEKHA1	entrezgene:59338	HGNC:14335
450	chr10:124134155..124134196,+	5.916	3.45327	0.806877	2.80599	0.0613438	0.462509	chr10	124134155	124134196	+	p2@PLEKHA1	PLEKHA1	entrezgene:59338	HGNC:14335
451	chr10:124134201..124134282,+	49.3464	27.8173	0.856075	5.41963	0.0266212	0.33205	chr10	124134201	124134282	+	p1@PLEKHA1	PLEKHA1	entrezgene:59338	HGNC:14335	uniprot:Q5RGS4,uniprot:Q9HB21
452	chr10:124134803..124134859,+	3.06047	3.01024	0.0781471	2.32785	0.936699	1	chr10	124134803	124134859	+	p4@PLEKHA1	PLEKHA1	entrezgene:59338	HGNC:14335
453	chr10:124134940..124134948,+	0.999759	0.236923	1.68654	1.44775	0.109365	0.571455	chr10	124134940	124134948	+	p10@PLEKHA1	PLEKHA1	entrezgene:59338	HGNC:14335
454	chr10:124221036..124221047,+	2.16471	1.73777	0.361441	2.00301	0.654291	0.989218	chr10	124221036	124221047	+	p4@HTRA1	HTRA1	entrezgene:5654	HGNC:9476	uniprot:Q92743,uniprot:E7ESJ0
455	chr10:124221061..124221080,+	3.08658	2.49901	0.36756	2.2838	0.58761	0.959644	chr10	124221061	124221080	+	p2@HTRA1	HTRA1	entrezgene:5654	HGNC:9476	uniprot:Q92743
456	chr10:124221082..124221140,+	8.45361	9.9801	-0.170675	3.45823	0.762184	1	chr10	124221082	124221140	+	p1@HTRA1	HTRA1	entrezgene:5654	HGNC:9476	uniprot:Q92743
457	chr10:124221146..124221166,+	1.4337	2.2675	-0.563283	1.89037	0.376665	0.853242	chr10	124221146	124221166	+	p3@HTRA1	HTRA1	entrezgene:5654	HGNC:9476	uniprot:Q92743
458	chr10:124320156..124320170,+	0.94679	8.29825	-2.93991	2.45108	0.000494655	0.0671539	chr10	124320156	124320170	+	p2@DMBT1	DMBT1	entrezgene:1755	HGNC:2926	uniprot:Q9UGM3,uniprot:A6NDZ5
459	chr10:124320195..124320216,+	0.660054	3.77063	-2.28549	1.89539	0.0061559	0.193176	chr10	124320195	124320216	+	p3@DMBT1	DMBT1	entrezgene:1755	HGNC:2926	uniprot:F8WEF7
460	chr10:124320267..124320273,+	5.84406	52.5445	-3.14249	4.56719	0.00209929	0.127704	chr10	124320267	124320273	+	p1@DMBT1	DMBT1	entrezgene:1755	HGNC:2926	uniprot:F8WEF7
461	chr10:124432364..124432367,+	0.105234	1.1333	-2.40687	1.29706	0.00754583	0.207978	chr10	124432364	124432367	+	p@chr10:124432364..124432367,+
462	chr10:124639062..124639113,-	8.68479	6.82233	0.394395	3.32189	0.536665	0.936534	chr10	124639062	124639113	-	p1@FAM24B	FAM24B	entrezgene:196792	HGNC:23475	uniprot:Q8N5W8
463	chr10:124639222..124639278,+	2.12649	0.850376	1.272	1.87639	0.141804	0.621433	chr10	124639222	124639278	+	p1@ENST00000416234	ENST00000416234
464	chr10:124713698..124713749,-	19.2792	14.5295	0.439701	4.27669	0.312055	0.799419	chr10	124713698	124713749	-	p1@C10orf88	C10orf88	entrezgene:80007	HGNC:25822
465	chr10:124713933..124714023,+	7.05114	1.13555	2.52997	2.78699	0.0318305	0.361392	chr10	124713933	124714023	+	p2@PSTK	PSTK	entrezgene:118672	HGNC:28578
466	chr10:124739911..124739957,+	3.45369	2.51186	0.488275	2.34661	0.418448	0.874588	chr10	124739911	124739957	+	p1@PSTK	PSTK	entrezgene:118672	HGNC:28578	uniprot:C9JJW0
467	chr10:124768300..124768334,-	11.0083	10.1895	0.157448	3.66762	0.71367	1	chr10	124768300	124768334	-	p1@IKZF5	IKZF5	entrezgene:64376	HGNC:14283	uniprot:Q9H5V7
468	chr10:124768466..124768477,+	0.959743	1.03627	-0.0462938	1.57114	1	1	chr10	124768466	124768477	+	p2@ACADSB	ACADSB	entrezgene:36	HGNC:91	uniprot:B4DQ51
469	chr10:124768482..124768542,+	27.5293	24.5787	0.190234	4.81144	0.70889	1	chr10	124768482	124768542	+	p1@ACADSB	ACADSB	entrezgene:36	HGNC:91	uniprot:P45954,uniprot:B4DQ51
470	chr10:124913880..124913927,+	94.3847	68.3994	0.514793	6.44309	0.196821	0.695293	chr10	124913880	124913927	+	p1@BUB3	BUB3	entrezgene:9184	HGNC:1151	uniprot:O43684,uniprot:B4DDM6
471	chr10:124913930..124913946,+	13.1032	7.33856	0.865458	3.70441	0.126924	0.59355	chr10	124913930	124913946	+	p2@BUB3	BUB3	entrezgene:9184	HGNC:1151	uniprot:O43684
472	chr10:124914285..124914397,+	1.46861	0.941161	0.632325	1.71099	0.584357	0.956718	chr10	124914285	124914397	+	p3@BUB3	BUB3	entrezgene:9184	HGNC:1151	uniprot:O43684
473	chr10:125651258..125651355,-	13.4093	9.95365	0.471618	3.8191	0.389301	0.854018	chr10	125651258	125651355	-	p1@CPXM2	CPXM2	entrezgene:119587	HGNC:26977	uniprot:Q8N436,uniprot:E7EUK5
474	chr10:125805382..125805387,-	0.821639	0.853759	0.00280276	1.50166	1	1	chr10	125805382	125805387	-	p11@CHST15	CHST15	entrezgene:51363	HGNC:18137	uniprot:Q7LFX5
475	chr10:125851877..125851901,-	2.99424	3.3019	-0.0877713	2.3475	0.953754	1	chr10	125851877	125851901	-	p4@CHST15	CHST15	entrezgene:51363	HGNC:18137	uniprot:B4DH74,uniprot:Q7LFX5
476	chr10:125851906..125851944,-	19.7318	27.5886	-0.434944	4.61814	0.200062	0.699016	chr10	125851906	125851944	-	p1@CHST15	CHST15	entrezgene:51363	HGNC:18137	uniprot:B4DH74,uniprot:Q7LFX5
477	chr10:125852191..125852216,-	0.674787	0.41196	0.621257	1.36539	0.510607	0.917954	chr10	125852191	125852216	-	p5@CHST15	CHST15	entrezgene:51363	HGNC:18137	uniprot:Q7LFX5
478	chr10:125852326..125852390,+	0.966095	1.00755	-0.00182949	1.57061	1	1	chr10	125852326	125852390	+	p@chr10:125852326..125852390,+
479	chr10:125853048..125853095,-	23.6903	24.4125	0.0217088	4.69605	0.98603	1	chr10	125853048	125853095	-	p2@CHST15	CHST15	entrezgene:51363	HGNC:18137
480	chr10:125853099..125853128,-	15.6431	15.5632	0.104933	4.156	0.807554	1	chr10	125853099	125853128	-	p3@CHST15	CHST15	entrezgene:51363	HGNC:18137	uniprot:Q7LFX5
481	chr10:125853200..125853208,-	0.801681	1.25758	-0.524923	1.56227	0.64174	0.988309	chr10	125853200	125853208	-	p6@CHST15	CHST15	entrezgene:51363	HGNC:18137	uniprot:Q7LFX5
482	chr10:126097159..126097170,-	1.04394	0.771066	0.434535	1.55237	0.686164	0.989218	chr10	126097159	126097170	-	p@chr10:126097159..126097170,-
483	chr10:126107482..126107501,-	215.229	188.635	0.243688	7.70074	0.514695	0.921562	chr10	126107482	126107501	-	p1@OAT	OAT	entrezgene:4942	HGNC:8091	uniprot:P04181
484	chr10:126138597..126138612,-	1.39641	0.813844	0.754537	1.67117	0.495334	0.917954	chr10	126138597	126138612	-	p1@NKX1-2	NKX1-2	entrezgene:390010	HGNC:31652	uniprot:G3V2X8,uniprot:Q9UD57
485	chr10:126138622..126138638,-	0.737046	0.275446	1.14984	1.36209	0.510607	0.917954	chr10	126138622	126138638	-	p2@NKX1-2	NKX1-2	entrezgene:390010	HGNC:31652	uniprot:G3V2X8,uniprot:Q9UD57
486	chr10:126150369..126150437,+	44.4201	29.8916	0.610446	5.35998	0.145258	0.628151	chr10	126150369	126150437	+	p1@LHPP	LHPP	entrezgene:64077	HGNC:30042	uniprot:Q9H008,uniprot:Q5T1Z0
487	chr10:126432640..126432663,-	0.535372	1.10677	-0.848638	1.44504	0.268864	0.760799	chr10	126432640	126432663	-	p4@FAM53B	FAM53B	entrezgene:9679	HGNC:28968	uniprot:Q14153
488	chr10:126432670..126432723,-	3.42896	5.95584	-0.731147	2.64897	0.0869857	0.532058	chr10	126432670	126432723	-	p3@FAM53B	FAM53B	entrezgene:9679	HGNC:28968	uniprot:Q14153
489	chr10:126432821..126432847,-	1.23886	1.31686	-0.0268955	1.70071	1	1	chr10	126432821	126432847	-	p6@FAM53B	FAM53B	entrezgene:9679	HGNC:28968
490	chr10:126432849..126432931,-	2.65788	3.28217	-0.235787	2.28235	0.709349	1	chr10	126432849	126432931	-	p1@FAM53B	FAM53B	entrezgene:9679	HGNC:28968	uniprot:Q14153
491	chr10:126432932..126432958,-	4.82286	5.69321	-0.18497	2.82146	0.657612	0.989218	chr10	126432932	126432958	-	p2@FAM53B	FAM53B	entrezgene:9679	HGNC:28968	uniprot:Q14153
492	chr10:126480381..126480470,-	40.7405	33.7715	0.314399	5.32116	0.273986	0.766506	chr10	126480381	126480470	-	p1@METTL10	METTL10	entrezgene:399818	HGNC:33787	uniprot:E7EVF1,uniprot:Q5JPI9,uniprot:G3V238,uniprot:Q8TC28
493	chr10:126490369..126490395,+	23.8451	26.9398	-0.114657	4.75301	0.632507	0.982849	chr10	126490369	126490395	+	p1@FAM175B	FAM175B	entrezgene:23172	HGNC:28975
494	chr10:126605420..126605444,+	3.53451	3.11273	0.232949	2.42398	0.666285	0.989218	chr10	126605420	126605444	+	p3@ENST00000508096	ENST00000508096
495	chr10:126605451..126605474,+	9.57278	6.4386	0.621641	3.38696	0.0389273	0.395372	chr10	126605451	126605474	+	p1@ENST00000508096	ENST00000508096
496	chr10:126605481..126605502,+	6.8028	4.78249	0.550152	3.01187	0.138341	0.617902	chr10	126605481	126605502	+	p2@ENST00000508096	ENST00000508096
497	chr10:126848502..126848532,-	2.01848	1.32045	0.622478	1.90831	0.42962	0.879524	chr10	126848502	126848532	-	p5@CTBP2	CTBP2	entrezgene:1488	HGNC:2495
498	chr10:126848947..126848961,-	1.85151	1.76595	0.118568	1.93318	0.883081	1	chr10	126848947	126848961	-	p6@CTBP2	CTBP2	entrezgene:1488	HGNC:2495
499	chr10:126849085..126849138,-	12.4611	12.4414	0.0658012	3.85053	0.865341	1	chr10	126849085	126849138	-	p2@CTBP2	CTBP2	entrezgene:1488	HGNC:2495	uniprot:P56545
500	chr10:126849588..126849614,-	4.76228	3.62928	0.435465	2.66364	0.303567	0.794392	chr10	126849588	126849614	-	p1@CTBP2	CTBP2	entrezgene:1488	HGNC:2495	uniprot:P56545
501	chr10:126849626..126849633,-	0.989984	0.979013	0.0661719	1.57066	1	1	chr10	126849626	126849633	-	p7@CTBP2	CTBP2	entrezgene:1488	HGNC:2495
502	chr10:127356632..127356638,-	7.11135	9.09749	-0.291752	3.29439	0.525833	0.930082	chr10	127356632	127356638	-	p1@ALDOAP2	ALDOAP2		HGNC:416
503	chr10:127408011..127408106,-	2.74612	1.99584	0.492371	2.15561	0.457847	0.894622	chr10	127408011	127408106	-	p1@FLJ37035	FLJ37035	entrezgene:399821
504	chr10:127408263..127408308,+	30.1971	30.8549	0.00838127	5.00777	1	1	chr10	127408263	127408308	+	p1@C10orf137	C10orf137	entrezgene:26098	HGNC:24640
505	chr10:127408315..127408326,+	1.31505	0.859665	0.600327	1.648	0.575116	0.955995	chr10	127408315	127408326	+	p2@C10orf137	C10orf137	entrezgene:26098	HGNC:24640
506	chr10:127511777..127511788,-	13.0096	13.0662	0.0476523	3.90023	0.939802	1	chr10	127511777	127511788	-	p2@UROS	UROS	entrezgene:7390	HGNC:12592	uniprot:P10746
507	chr10:127511790..127511837,-	31.8355	29.3677	0.159818	5.02259	0.660108	0.989218	chr10	127511790	127511837	-	p1@UROS	UROS	entrezgene:7390	HGNC:12592	uniprot:P10746,uniprot:Q5T3L9
508	chr10:127511845..127511859,-	4.05928	4.07598	0.050975	2.58984	1	1	chr10	127511845	127511859	-	p3@UROS	UROS	entrezgene:7390	HGNC:12592	uniprot:P10746
509	chr10:127512106..127512130,+	102.837	88.0764	0.292889	6.63552	0.291761	0.782383	chr10	127512106	127512130	+	p1@BCCIP	BCCIP	entrezgene:56647	HGNC:978	uniprot:Q9P287,uniprot:B4E318
510	chr10:127585004..127585080,-	30.6785	23.9134	0.429172	4.9245	0.17655	0.670212	chr10	127585004	127585080	-	p1@DHX32	DHX32	entrezgene:55760	HGNC:16717
511	chr10:127585118..127585175,+	5.53137	6.84371	-0.237097	2.99426	0.567324	0.952147	chr10	127585118	127585175	+	p1@FANK1	FANK1	entrezgene:92565	HGNC:23527	uniprot:B7Z939
512	chr10:128076844..128076856,-	0.547947	1.06401	-0.770508	1.44037	0.438499	0.882825	chr10	128076844	128076856	-	p5@ADAM12	ADAM12	entrezgene:8038	HGNC:190	uniprot:O43184,uniprot:Q5JRP2
513	chr10:128076861..128076899,-	5.13635	9.9591	-0.875851	3.12386	0.0815165	0.518878	chr10	128076861	128076899	-	p3@ADAM12	ADAM12	entrezgene:8038	HGNC:190	uniprot:O43184,uniprot:Q5JRP2
514	chr10:128076939..128076955,-	1.61475	3.12804	-0.847315	2.04778	0.0990189	0.553487	chr10	128076939	128076955	-	p4@ADAM12	ADAM12	entrezgene:8038	HGNC:190	uniprot:O43184,uniprot:Q5JRP2
515	chr10:128077034..128077055,-	6.00846	9.34453	-0.565132	3.18747	0.364273	0.840719	chr10	128077034	128077055	-	p1@ADAM12	ADAM12	entrezgene:8038	HGNC:190	uniprot:O43184,uniprot:Q5JRP2
516	chr10:128077058..128077071,-	1.15118	2.60317	-1.05392	1.8629	0.127476	0.594803	chr10	128077058	128077071	-	p2@ADAM12	ADAM12	entrezgene:8038	HGNC:190	uniprot:O43184,uniprot:Q5JRP2
517	chr10:1282470..1282519,-	0.869829	1.35182	-0.503975	1.59389	0.608206	0.964533	chr10	1282470	1282519	-	p3@ADARB2	ADARB2	entrezgene:105	HGNC:227
518	chr10:128593990..128594029,+	35.4559	38.3547	-0.0495396	5.26569	0.849474	1	chr10	128593990	128594029	+	p1@DOCK1	DOCK1	entrezgene:1793	HGNC:2987	uniprot:Q14185
519	chr10:129705299..129705386,+	22.9304	13.7928	0.78085	4.42177	0.295951	0.786534	chr10	129705299	129705386	+	p3@PTPRE	PTPRE	entrezgene:5791	HGNC:9669	uniprot:P23469,uniprot:Q5VWH4,uniprot:Q96P81
520	chr10:129705391..129705409,+	2.08436	2.24261	-0.0486939	2.0402	1	1	chr10	129705391	129705409	+	p5@PTPRE	PTPRE	entrezgene:5791	HGNC:9669	uniprot:Q5VWH6
521	chr10:129785536..129785551,+	1.5339	0.999331	0.613916	1.73792	0.488231	0.915309	chr10	129785536	129785551	+	p6@PTPRE	PTPRE	entrezgene:5791	HGNC:9669	uniprot:Q5VWH4,uniprot:F5H0X4
522	chr10:129845809..129845820,+	1.10411	1.51463	-0.362234	1.69383	0.608267	0.964533	chr10	129845809	129845820	+	p7@PTPRE	PTPRE	entrezgene:5791	HGNC:9669	uniprot:P23469
523	chr10:129845823..129845863,+	12.8501	19.1385	-0.519307	4.09069	0.0830491	0.522932	chr10	129845823	129845863	+	p2@PTPRE	PTPRE	entrezgene:5791	HGNC:9669
524	chr10:129845867..129845888,+	12.159	16.6661	-0.380139	3.97541	0.228052	0.724887	chr10	129845867	129845888	+	p1@PTPRE	PTPRE	entrezgene:5791	HGNC:9669
525	chr10:129845893..129845905,+	1.42075	1.26991	0.2016	1.75224	0.804073	1	chr10	129845893	129845905	+	p4@PTPRE	PTPRE	entrezgene:5791	HGNC:9669
526	chr10:129863204..129863220,+	0.597047	0.784198	-0.282786	1.40686	0.850463	1	chr10	129863204	129863220	+	p@chr10:129863204..129863220,+
527	chr10:129899956..129899970,-	1.20099	0.170871	2.20461	1.50185	0.0389631	0.395484	chr10	129899956	129899970	-	p@chr10:129899956..129899970,-
528	chr10:129900980..129901015,-	1.89938	0.513461	1.71464	1.76775	0.0246542	0.325302	chr10	129900980	129901015	-	p3@MKI67	MKI67	entrezgene:4288	HGNC:7107
529	chr10:129905850..129905864,-	1.44312	0.413741	1.58944	1.61588	0.044558	0.417446	chr10	129905850	129905864	-	p@chr10:129905850..129905864,-
530	chr10:129905999..129906012,-	1.12806	0.408684	1.27898	1.51878	0.161097	0.649536	chr10	129905999	129906012	-	p@chr10:129905999..129906012,-
531	chr10:129906218..129906232,-	0.690968	0.308003	0.958535	1.3488	0.510607	0.917954	chr10	129906218	129906232	-	p@chr10:129906218..129906232,-
532	chr10:129906236..129906271,-	0.692734	0.261486	1.12431	1.3407	0.235	0.729576	chr10	129906236	129906271	-	p@chr10:129906236..129906271,-
533	chr10:129906581..129906598,-	0.632141	0.266753	0.993624	1.31904	0.660933	0.989218	chr10	129906581	129906598	-	p@chr10:129906581..129906598,-
534	chr10:129907093..129907109,-	2.57297	0.682147	1.79894	1.9679	0.0221736	0.315264	chr10	129907093	129907109	-	p@chr10:129907093..129907109,-
535	chr10:129907150..129907167,-	0.739573	0.230438	1.32459	1.35392	0.235	0.729576	chr10	129907150	129907167	-	p@chr10:129907150..129907167,-
536	chr10:129907230..129907245,-	1.11278	0.467901	1.11033	1.52515	0.333513	0.815854	chr10	129907230	129907245	-	p@chr10:129907230..129907245,-
537	chr10:129907365..129907387,-	0.982541	0.221547	1.71876	1.4378	0.0813006	0.518435	chr10	129907365	129907387	-	p@chr10:129907365..129907387,-
538	chr10:129907447..129907485,-	1.18481	0.40907	1.34193	1.53907	0.117993	0.57662	chr10	129907447	129907485	-	p@chr10:129907447..129907485,-
539	chr10:129907676..129907689,-	0.699929	0.380408	0.752824	1.36731	0.510607	0.917954	chr10	129907676	129907689	-	p@chr10:129907676..129907689,-
540	chr10:129924582..129924595,-	1.18375	0.37969	1.4188	1.529	0.161865	0.651335	chr10	129924582	129924595	-	p4@MKI67	MKI67	entrezgene:4288	HGNC:7107	uniprot:P46013
541	chr10:129924611..129924662,-	32.9848	13.1323	1.36312	4.80082	0.0094384	0.228574	chr10	129924611	129924662	-	p1@MKI67	MKI67	entrezgene:4288	HGNC:7107	uniprot:P46013
542	chr10:129924668..129924722,-	7.60954	2.68283	1.51783	2.96851	0.00432173	0.16853	chr10	129924668	129924722	-	p2@MKI67	MKI67	entrezgene:4288	HGNC:7107	uniprot:P46013
543	chr10:13043705..13043720,-	1.23153	0.806982	0.58257	1.61602	0.730765	1	chr10	13043705	13043720	-	p1@CCDC3	CCDC3	entrezgene:83643	HGNC:23813	uniprot:Q9BQI4
544	chr10:131265443..131265495,+	17.575	17.7271	0.0260225	4.29253	0.995303	1	chr10	131265443	131265495	+	p2@MGMT	MGMT	entrezgene:4255	HGNC:7059	uniprot:P16455,uniprot:B4DEE8
545	chr10:131265496..131265522,+	11.762	10.9365	0.148235	3.75557	0.73762	1	chr10	131265496	131265522	+	p1@MGMT	MGMT	entrezgene:4255	HGNC:7059
546	chr10:13142075..13142193,+	49.6267	71.3368	-0.458447	5.88477	0.135932	0.612662	chr10	13142075	13142193	+	p1@OPTN	OPTN	entrezgene:10133	HGNC:17142	uniprot:Q96CV9
547	chr10:13142198..13142210,+	1.14234	1.22397	-0.0370834	1.66151	1	1	chr10	13142198	13142210	+	p2@OPTN	OPTN	entrezgene:10133	HGNC:17142	uniprot:Q96CV9
548	chr10:13160924..13160927,+	0.87082	1.22369	-0.385192	1.57874	0.78231	1	chr10	13160924	13160927	+	p@chr10:13160924..13160927,+
549	chr10:131762504..131762555,-	1.18284	0.331077	1.5923	1.52973	0.211031	0.713084	chr10	131762504	131762555	-	p1@EBF3	EBF3	entrezgene:253738	HGNC:19087
550	chr10:131909071..131909102,-	2.38117	3.67939	-0.545924	2.27209	0.211134	0.713126	chr10	131909071	131909102	-	p1@LOC387723	LOC387723	entrezgene:387723
551	chr10:131934643..131934687,+	219.755	167.423	0.44638	7.66514	0.170284	0.663452	chr10	131934643	131934687	+	p1@GLRX3	GLRX3	entrezgene:10539	HGNC:15987	uniprot:O76003
552	chr10:13203543..13203587,+	4.21985	3.0786	0.509939	2.54179	0.367301	0.844157	chr10	13203543	13203587	+	p1@MCM10	MCM10	entrezgene:55388	HGNC:18043	uniprot:Q7L590,uniprot:C9J600,uniprot:Q5T670
553	chr10:13342051..13342071,-	17.5422	16.7361	0.112544	4.25627	0.801209	1	chr10	13342051	13342071	-	p1@PHYH	PHYH	entrezgene:5264	HGNC:8940	uniprot:C9JR86
554	chr10:13342083..13342094,-	1.00211	1.32232	-0.307799	1.63241	0.688993	0.989218	chr10	13342083	13342094	-	p5@PHYH	PHYH	entrezgene:5264	HGNC:8940
555	chr10:13342097..13342116,-	3.2411	3.69767	-0.126963	2.42498	0.905147	1	chr10	13342097	13342116	-	p2@PHYH	PHYH	entrezgene:5264	HGNC:8940	uniprot:O14832
556	chr10:133795416..133795436,-	85.9273	38.8824	1.20286	6.16053	0.0108205	0.2377	chr10	133795416	133795436	-	p1@BNIP3	BNIP3	entrezgene:664	HGNC:1084	uniprot:Q12983,uniprot:B4DHJ7
557	chr10:133795452..133795495,-	50.4839	20.1083	1.37983	5.38466	0.00262812	0.140489	chr10	133795452	133795495	-	p2@BNIP3	BNIP3	entrezgene:664	HGNC:1084	uniprot:Q12983
558	chr10:133879441..133879471,+	2.94621	1.35376	1.09712	2.1224	0.182721	0.680639	chr10	133879441	133879471	+	p@chr10:133879441..133879471,+
559	chr10:133879507..133879524,+	2.78392	2.55905	0.198129	2.22421	0.928067	1	chr10	133879507	133879524	+	p@chr10:133879507..133879524,+
560	chr10:13389654..13389710,-	2.51974	2.47587	0.079857	2.17335	1	1	chr10	13389654	13389710	-	p3@SEPHS1	SEPHS1	entrezgene:22929	HGNC:19685
561	chr10:13390193..13390218,-	3.63471	2.37237	0.644335	2.36528	0.367865	0.844251	chr10	13390193	13390218	-	p4@SEPHS1	SEPHS1	entrezgene:22929	HGNC:19685	uniprot:Q5T5U9,uniprot:D6PSQ9
562	chr10:13390270..13390316,-	3.07787	2.47054	0.357482	2.27532	0.48738	0.915309	chr10	13390270	13390316	-	p2@SEPHS1	SEPHS1	entrezgene:22929	HGNC:19685	uniprot:P49903,uniprot:Q5T5U9,uniprot:D6PSQ9,uniprot:B4DWK0,uniprot:D3DRS9
563	chr10:134000443..134000471,+	1.83445	1.12829	0.703706	1.83759	0.324022	0.815395	chr10	134000443	134000471	+	p1@DPYSL4	DPYSL4	entrezgene:10570	HGNC:3016
564	chr10:134121438..134121485,-	1.04775	1.27509	-0.202688	1.64065	1	1	chr10	134121438	134121485	-	p1@STK32C	STK32C	entrezgene:282974	HGNC:21332	uniprot:Q86UX6
565	chr10:134145321..134145369,-	5.19926	5.93191	-0.128613	2.89504	0.734243	1	chr10	134145321	134145369	-	p2@STK32C	STK32C	entrezgene:282974	HGNC:21332	uniprot:B7Z7J1
566	chr10:134145373..134145398,-	1.50343	1.15165	0.404346	1.75427	0.692601	0.989218	chr10	134145373	134145398	-	p3@STK32C	STK32C	entrezgene:282974	HGNC:21332
567	chr10:134145640..134145724,+	3.02124	3.08905	0.0254767	2.32708	1	1	chr10	134145640	134145724	+	p1@LRRC27	LRRC27	entrezgene:80313	HGNC:29346	uniprot:B4DJ72,uniprot:Q9C0I9
568	chr10:134210589..134210633,-	0.727128	0.523242	0.442703	1.40297	0.834842	1	chr10	134210589	134210633	-	p@chr10:134210589..134210633,-
569	chr10:134210689..134210753,+	4.04646	2.91632	0.511968	2.48914	0.254576	0.75154	chr10	134210689	134210753	+	p1@PWWP2B	PWWP2B	entrezgene:170394	HGNC:25150	uniprot:Q6NUJ5
570	chr10:134260508..134260546,+	2.50451	1.04244	1.24393	2.00167	0.113695	0.57203	chr10	134260508	134260546	+	p@chr10:134260508..134260546,+
571	chr10:134350824..134350839,-	1.46124	0.366442	1.7208	1.61207	0.134424	0.611294	chr10	134350824	134350839	-	p@chr10:134350824..134350839,-
572	chr10:134351282..134351316,+	13.5063	11.2297	0.302089	3.86293	0.470402	0.906815	chr10	134351282	134351316	+	p1@INPP5A	INPP5A	entrezgene:3632	HGNC:6076	uniprot:Q14642
573	chr10:134351319..134351341,+	8.80566	7.88029	0.2047	3.37646	0.688876	0.989218	chr10	134351319	134351341	+	p2@INPP5A	INPP5A	entrezgene:3632	HGNC:6076	uniprot:Q14642
574	chr10:134823232..134823267,+	0.346405	0.724389	-0.802025	1.30473	0.599858	0.960728	chr10	134823232	134823267	+	p@chr10:134823232..134823267,+
575	chr10:134973695..134973765,+	0.368818	0.777487	-0.82192	1.31942	0.353454	0.830595	chr10	134973695	134973765	+	p1@KNDC1	KNDC1	entrezgene:85442	HGNC:29374	uniprot:Q76NI1
576	chr10:134973905..134973977,+	0.246037	1.02651	-1.58649	1.32597	0.111523	0.571455	chr10	134973905	134973977	+	p2@KNDC1	KNDC1	entrezgene:85442	HGNC:29374	uniprot:Q76NI1,uniprot:E7ETM1,uniprot:Q5U5J6
577	chr10:135090338..135090354,-	1.95142	2.72134	-0.399011	2.07562	0.475237	0.908234	chr10	135090338	135090354	-	p2@ADAM8	ADAM8	entrezgene:101	HGNC:215
578	chr10:135090360..135090384,-	27.8407	36.4688	-0.281359	5.04777	0.491422	0.917649	chr10	135090360	135090384	-	p1@ADAM8	ADAM8	entrezgene:101	HGNC:215
579	chr10:135106730..135106743,-	0.748226	0.667388	0.189728	1.44692	0.982934	1	chr10	135106730	135106743	-	p@chr10:135106730..135106743,-
580	chr10:135106750..135106820,-	1.71065	0.845673	1.04676	1.78471	0.292218	0.782383	chr10	135106750	135106820	-	p@chr10:135106750..135106820,-
581	chr10:135107411..135107414,+	1.89951	0.700718	1.43145	1.81914	0.153989	0.641978	chr10	135107411	135107414	+	p@chr10:135107411..135107414,+
582	chr10:135122318..135122339,-	0.605505	0.740078	-0.194442	1.40096	1	1	chr10	135122318	135122339	-	p4@TUBGCP2	TUBGCP2	entrezgene:10844	HGNC:18599
583	chr10:135122346..135122393,-	16.9126	16.042	0.138907	4.2156	0.60253	0.961651	chr10	135122346	135122393	-	p1@TUBGCP2	TUBGCP2	entrezgene:10844	HGNC:18599	uniprot:F5H4E0
584	chr10:135122380..135122458,+	13.2549	9.67475	0.503127	3.79514	0.171079	0.665063	chr10	135122380	135122458	+	p1@ZNF511	ZNF511	entrezgene:118472	HGNC:28445	uniprot:Q8NB15
585	chr10:135122603..135122647,-	3.28505	2.61744	0.372859	2.34197	0.425695	0.877987	chr10	135122603	135122647	-	p3@TUBGCP2	TUBGCP2	entrezgene:10844	HGNC:18599	uniprot:Q9BSJ2
586	chr10:135122648..135122690,-	6.19379	4.47139	0.523765	2.92663	0.180072	0.676035	chr10	135122648	135122690	-	p2@TUBGCP2	TUBGCP2	entrezgene:10844	HGNC:18599	uniprot:Q9BSJ2
587	chr10:135122868..135122893,+	1.9075	0.853637	1.11182	1.82115	0.22121	0.718734	chr10	135122868	135122893	+	p3@ZNF511	ZNF511	entrezgene:118472	HGNC:28445
588	chr10:135122906..135122921,+	0.859086	0.515631	0.667777	1.44544	0.677495	0.989218	chr10	135122906	135122921	+	p4@ZNF511	ZNF511	entrezgene:118472	HGNC:28445
589	chr10:135171178..135171242,-	1.49159	2.06143	-0.380866	1.87808	0.613591	0.968028	chr10	135171178	135171242	-	p2@C10orf125	C10orf125	entrezgene:282969	HGNC:24733
590	chr10:135171510..135171544,-	18.0396	24.9291	-0.431568	4.48179	0.134929	0.612089	chr10	135171510	135171544	-	p1@C10orf125	C10orf125	entrezgene:282969	HGNC:24733	uniprot:A2VDF0
591	chr10:135186836..135186871,-	84.2713	72.2484	0.26331	6.35337	0.420539	0.876611	chr10	135186836	135186871	-	p1@ECHS1	ECHS1	entrezgene:1892	HGNC:3151	uniprot:P30084
592	chr10:135192740..135192780,+	3.09463	3.41379	-0.0799777	2.37117	0.889244	1	chr10	135192740	135192780	+	p1@PAOX	PAOX	entrezgene:196743	HGNC:20837	uniprot:Q6QHF9
593	chr10:135192782..135192805,+	1.83526	2.41206	-0.316766	2.00784	0.582344	0.956718	chr10	135192782	135192805	+	p2@PAOX	PAOX	entrezgene:196743	HGNC:20837
594	chr10:135207602..135207618,+	2.0668	1.83267	0.217907	1.99118	0.871599	1	chr10	135207602	135207618	+	p3@MTG1	MTG1	entrezgene:92170	HGNC:32159	uniprot:Q9BT17
595	chr10:135207623..135207679,+	22.7537	18.8477	0.318538	4.54076	0.337743	0.820389	chr10	135207623	135207679	+	p2@MTG1	MTG1	entrezgene:92170	HGNC:32159	uniprot:Q9BT17
596	chr10:135207683..135207737,+	55.7917	50.1728	0.192545	5.79308	0.614355	0.968649	chr10	135207683	135207737	+	p1@MTG1	MTG1	entrezgene:92170	HGNC:32159	uniprot:E7EVK2
597	chr10:135207747..135207756,+	1.28588	0.44678	1.35146	1.57454	0.196874	0.695293	chr10	135207747	135207756	+	p4@MTG1	MTG1	entrezgene:92170	HGNC:32159
598	chr10:135337169..135337187,-	0.85497	0.054146	2.4843	1.35927	0.0751376	0.503255	chr10	135337169	135337187	-	p@chr10:135337169..135337187,-
599	chr10:135337234..135337244,-	0.639133	0.0284547	2.34044	1.27144	0.0949872	0.547242	chr10	135337234	135337244	-	p@chr10:135337234..135337244,-
600	chr10:135337292..135337307,-	2.10596	0	4.17131	1.74606	0.00417088	0.166271	chr10	135337292	135337307	-	p@chr10:135337292..135337307,-
601	chr10:13570971..13571042,-	0.853318	0.912481	-0.0334074	1.51681	1	1	chr10	13570971	13571042	-	p1@BEND7	BEND7	entrezgene:222389	HGNC:23514
602	chr10:13628933..13629012,+	56.472	67.639	-0.205951	5.95543	0.41312	0.870644	chr10	13628933	13629012	+	p1@PRPF18	PRPF18	entrezgene:8559	HGNC:17351	uniprot:Q5T9P8,uniprot:Q5T9P7,uniprot:Q99633
603	chr10:13749173..13749231,-	1.44502	0.823578	0.750901	1.68023	0.505747	0.917954	chr10	13749173	13749231	-	p@chr10:13749173..13749231,-
604	chr10:13749260..13749280,-	1.63829	0.547848	1.41154	1.69029	0.168096	0.65989	chr10	13749260	13749280	-	p7@FRMD4A	FRMD4A	entrezgene:55691	HGNC:25491
605	chr10:13749543..13749575,-	6.06363	5.90581	0.10599	2.99701	0.828867	1	chr10	13749543	13749575	-	p1@FRMD4A	FRMD4A	entrezgene:55691	HGNC:25491
606	chr10:13933684..13933765,-	3.67423	5.69963	-0.565048	2.67327	0.177423	0.671637	chr10	13933684	13933765	-	p@chr10:13933684..13933765,-
607	chr10:14050416..14050460,-	0.680703	1.50094	-0.960558	1.56553	0.208158	0.708157	chr10	14050416	14050460	-	p5@FRMD4A	FRMD4A	entrezgene:55691	HGNC:25491	uniprot:Q5T378
608	chr10:14050463..14050515,-	0.35852	0.99224	-1.15938	1.36275	0.196913	0.695293	chr10	14050463	14050515	-	p4@FRMD4A	FRMD4A	entrezgene:55691	HGNC:25491	uniprot:Q5T378
609	chr10:14050522..14050584,-	0.559007	1.93444	-1.54502	1.59791	0.0440742	0.415543	chr10	14050522	14050584	-	p3@FRMD4A	FRMD4A	entrezgene:55691	HGNC:25491	uniprot:Q5T378
610	chr10:14066419..14066478,-	2.31449	4.52217	-0.88626	2.34542	0.0636069	0.468329	chr10	14066419	14066478	-	p@chr10:14066419..14066478,-
611	chr10:14227455..14227475,+	2.05444	1.63076	0.374133	1.95545	0.700438	0.994605	chr10	14227455	14227475	+	p@chr10:14227455..14227475,+
612	chr10:14564009..14564018,-	0.941239	0.789965	0.271654	1.52639	0.959982	1	chr10	14564009	14564018	-	p10@FAM107B	FAM107B	entrezgene:83641	HGNC:23726
613	chr10:14613968..14614048,-	0.479664	1.29776	-1.18359	1.46441	0.0970185	0.549524	chr10	14613968	14614048	-	p2@FAM107B	FAM107B	entrezgene:83641	HGNC:23726	uniprot:C9JYP1,uniprot:C9JP05
614	chr10:14614311..14614382,-	0.987453	1.83984	-0.766887	1.71231	0.2252	0.722316	chr10	14614311	14614382	-	p3@FAM107B	FAM107B	entrezgene:83641	HGNC:23726	uniprot:Q9H098
615	chr10:14646391..14646408,-	56.0816	64.3506	-0.166877	5.92413	0.611843	0.967268	chr10	14646391	14646408	-	p1@FAM107B	FAM107B	entrezgene:83641	HGNC:23726	uniprot:Q9H098
616	chr10:14880002..14880050,-	2.7513	1.93095	0.540585	2.15652	0.326713	0.815854	chr10	14880002	14880050	-	p1@CDNF	CDNF	entrezgene:441549	HGNC:24913	uniprot:Q49AH0
617	chr10:14880157..14880176,+	1.73409	0.670674	1.27552	1.74278	0.104066	0.563754	chr10	14880157	14880176	+	p4@HSPA14	HSPA14	entrezgene:51182	HGNC:29526	uniprot:Q0VDF9
618	chr10:14880199..14880210,+	0.763419	0.433836	0.715938	1.39774	0.510607	0.917954	chr10	14880199	14880210	+	p5@HSPA14	HSPA14	entrezgene:51182	HGNC:29526
619	chr10:14880258..14880279,+	2.97903	2.01179	0.593789	2.20831	0.299814	0.790544	chr10	14880258	14880279	+	p3@HSPA14	HSPA14	entrezgene:51182	HGNC:29526	uniprot:Q0VDF9,uniprot:Q8TAQ0,uniprot:A6NJU0
620	chr10:14880287..14880345,+	50.3909	42.4676	0.302015	5.62721	0.312445	0.800097	chr10	14880287	14880345	+	p1@HSPA14	HSPA14	entrezgene:51182	HGNC:29526	uniprot:A6NJU0,uniprot:B0YIZ1
621	chr10:14880364..14880382,+	2.68291	2.1614	0.348287	2.16493	0.687721	0.989218	chr10	14880364	14880382	+	p2@HSPA14	HSPA14	entrezgene:51182	HGNC:29526
622	chr10:14920599..14920690,-	3.94068	2.76648	0.543817	2.46462	0.268421	0.760799	chr10	14920599	14920690	-	p@chr10:14920599..14920690,-
623	chr10:14920843..14920886,+	23.1801	13.2856	0.857001	4.43685	0.0136059	0.255744	chr10	14920843	14920886	+	p1@SUV39H2	SUV39H2	entrezgene:79723	HGNC:17287	uniprot:Q5JSS2,uniprot:Q9H5I1
624	chr10:14996023..14996069,-	6.74125	9.75872	-0.472973	3.2953	0.137781	0.616421	chr10	14996023	14996069	-	p1@DCLRE1C	DCLRE1C	entrezgene:64421	HGNC:17642	uniprot:Q96SD1
625	chr10:14996070..14996102,-	7.72972	9.42712	-0.233335	3.36475	0.552169	0.946349	chr10	14996070	14996102	-	p2@DCLRE1C	DCLRE1C	entrezgene:64421	HGNC:17642	uniprot:Q96SD1,uniprot:B3KMX5
626	chr10:15130767..15130782,-	2.29541	0.995843	1.1496	1.93782	0.212828	0.714892	chr10	15130767	15130782	-	p1@ACBD7	ACBD7	entrezgene:414149	HGNC:17715	uniprot:Q8N6N7
627	chr10:15139071..15139106,+	0.775788	0.547154	0.470988	1.42559	0.677495	0.989218	chr10	15139071	15139106	+	p6@RPP38	RPP38	entrezgene:10557	HGNC:30329	uniprot:P78345
628	chr10:15139176..15139202,+	2.05574	1.44103	0.532018	1.93189	0.36068	0.838548	chr10	15139176	15139202	+	p2@RPP38	RPP38	entrezgene:10557	HGNC:30329	uniprot:P78345
629	chr10:15139337..15139391,+	15.7928	13.4378	0.291613	4.08367	0.360277	0.838548	chr10	15139337	15139391	+	p1@RPP38	RPP38	entrezgene:10557	HGNC:30329	uniprot:P78345
630	chr10:15139394..15139404,+	2.41522	1.32695	0.861207	2.0072	0.166881	0.657208	chr10	15139394	15139404	+	p4@RPP38	RPP38	entrezgene:10557	HGNC:30329	uniprot:P78345
631	chr10:15210615..15210654,-	2.93556	3.02984	0.01241	2.30406	1	1	chr10	15210615	15210654	-	p2@NMT2	NMT2	entrezgene:9397	HGNC:7858	uniprot:Q5VUC7,uniprot:Q5VUC6,uniprot:E9PE74
632	chr10:15210666..15210707,-	5.53766	5.87859	-0.0288436	2.93064	0.994623	1	chr10	15210666	15210707	-	p1@NMT2	NMT2	entrezgene:9397	HGNC:7858	uniprot:O60551,uniprot:Q5VUC6
633	chr10:15413035..15413131,-	2.81618	3.66095	-0.309327	2.33928	0.63746	0.987075	chr10	15413035	15413131	-	p1@FAM171A1	FAM171A1	entrezgene:221061	HGNC:23522	uniprot:Q5SW12,uniprot:Q5VUB5,uniprot:B3KMX9,uniprot:Q9Y438
634	chr10:15413173..15413186,-	0.553829	0.834364	-0.449273	1.39894	0.678811	0.989218	chr10	15413173	15413186	-	p4@FAM171A1	FAM171A1	entrezgene:221061	HGNC:23522	uniprot:Q5SW12
635	chr10:15413224..15413308,-	2.40459	2.37489	0.061988	2.11721	1	1	chr10	15413224	15413308	-	p2@FAM171A1	FAM171A1	entrezgene:221061	HGNC:23522	uniprot:Q5SW12
636	chr10:15761884..15761936,-	2.48444	4.58539	-0.853136	2.37387	0.134652	0.611556	chr10	15761884	15761936	-	p1@ITGA8	ITGA8	entrezgene:8516	HGNC:6144	uniprot:F5H818,uniprot:P53708
637	chr10:15902449..15902528,-	16.4445	18.8302	-0.133674	4.26607	0.59096	0.960501	chr10	15902449	15902528	-	p1@FAM188A	FAM188A	entrezgene:80013	HGNC:23578	uniprot:Q9H8M7
638	chr10:16478966..16478975,+	1.03328	1.33014	-0.276151	1.64309	0.688993	0.989218	chr10	16478966	16478975	+	p3@PTER	PTER	entrezgene:9317	HGNC:9590	uniprot:Q96BW5
639	chr10:16478995..16479020,+	1.64884	2.17863	-0.322018	1.93279	0.550468	0.944979	chr10	16478995	16479020	+	p1@PTER	PTER	entrezgene:9317	HGNC:9590	uniprot:Q96BW5
640	chr10:16859361..16859436,-	98.5637	114.052	-0.143633	6.73682	0.552463	0.946349	chr10	16859361	16859436	-	p1@RSU1	RSU1	entrezgene:6251	HGNC:10464	uniprot:Q15404,uniprot:F2Z2H2
641	chr10:16859442..16859458,-	15.1726	18.7168	-0.255432	4.20073	0.366292	0.843134	chr10	16859442	16859458	-	p2@RSU1	RSU1	entrezgene:6251	HGNC:10464	uniprot:Q15404,uniprot:A8KA46
642	chr10:16933887..16933892,+	1.30202	4.61578	-1.65624	2.15067	0.00400821	0.164046	chr10	16933887	16933892	+	p@chr10:16933887..16933892,+
643	chr10:17243628..17243690,-	10.9137	13.6968	-0.280288	3.7828	0.372608	0.849402	chr10	17243628	17243690	-	p1@TRDMT1	TRDMT1	entrezgene:1787	HGNC:2977	uniprot:Q7Z3E4,uniprot:O14717,uniprot:B0YJ06,uniprot:B7Z8H2
644	chr10:17270548..17270610,+	1.55495	1.92628	-0.231997	1.87872	0.796607	1	chr10	17270548	17270610	+	p2@VIM	VIM	entrezgene:7431	HGNC:12692
645	chr10:17271266..17271286,+	626.859	860.265	-0.354263	9.49277	0.388846	0.853751	chr10	17271266	17271286	+	p1@VIM	VIM	entrezgene:7431	HGNC:12692	uniprot:P08670,uniprot:B0YJC4,uniprot:F5H288
646	chr10:17271909..17272033,-	1.14369	2.59874	-1.0475	1.86789	0.0725678	0.496751	chr10	17271909	17272033	-	p1@uc001iot.1	uc001iot.1
647	chr10:17272625..17272692,+	1.68581	2.29683	-0.364315	1.96448	0.494037	0.917954	chr10	17272625	17272692	+	p@chr10:17272625..17272692,+
648	chr10:17275575..17275660,+	1.53507	1.81924	-0.173424	1.86207	0.793323	1	chr10	17275575	17275660	+	p3@VIM	VIM	entrezgene:7431	HGNC:12692
649	chr10:17275758..17275914,+	2.41005	2.70149	-0.101156	2.17397	0.905547	1	chr10	17275758	17275914	+	p@chr10:17275758..17275914,+
650	chr10:17276681..17276732,+	0.648115	0.607609	0.126335	1.39381	1	1	chr10	17276681	17276732	+	p@chr10:17276681..17276732,+
651	chr10:17276737..17276787,+	0.891232	1.03488	-0.138858	1.55407	1	1	chr10	17276737	17276787	+	p@chr10:17276737..17276787,+
652	chr10:17277196..17277231,+	0.74381	0.62486	0.261636	1.43295	1	1	chr10	17277196	17277231	+	p@chr10:17277196..17277231,+
653	chr10:17277273..17277306,+	4.31951	5.20776	-0.197412	2.73976	0.667326	0.989218	chr10	17277273	17277306	+	p@chr10:17277273..17277306,+
654	chr10:17277832..17277867,+	0.786167	1.38183	-0.673189	1.58268	0.440927	0.882868	chr10	17277832	17277867	+	p@chr10:17277832..17277867,+
655	chr10:17278284..17278356,+	1.80925	2.1168	-0.1578	1.97057	0.92493	1	chr10	17278284	17278356	+	p4@VIM	VIM	entrezgene:7431	HGNC:12692
656	chr10:17279217..17279304,+	1.10763	1.47382	-0.321806	1.69252	0.608267	0.964533	chr10	17279217	17279304	+	p@chr10:17279217..17279304,+
657	chr10:17428943..17428962,+	2.65543	0.017677	4.29936	1.89421	0.0111688	0.240492	chr10	17428943	17428962	+	p1@ENST00000377597	ENST00000377597
658	chr10:17659325..17659355,-	3.13594	2.94408	0.140371	2.33709	0.842347	1	chr10	17659325	17659355	-	p1@PTPLA	PTPLA	entrezgene:9200	HGNC:9639	uniprot:A6NP58
659	chr10:17659357..17659401,-	6.10741	4.67849	0.443612	2.92928	0.461259	0.897426	chr10	17659357	17659401	-	p2@PTPLA	PTPLA	entrezgene:9200	HGNC:9639	uniprot:A6NP58,uniprot:B0YJ81
660	chr10:17686136..17686192,+	35.1497	33.1049	0.149122	5.19502	0.632733	0.98299	chr10	17686136	17686192	+	p1@STAM	STAM	entrezgene:8027	HGNC:11357	uniprot:Q92783
661	chr10:17686193..17686220,+	5.29529	5.65261	-0.038277	2.88442	0.984884	1	chr10	17686193	17686220	+	p3@STAM	STAM	entrezgene:8027	HGNC:11357	uniprot:A6NMU3,uniprot:C9J1E5
662	chr10:17686221..17686280,+	6.07118	7.45488	-0.237732	3.09582	0.51738	0.92331	chr10	17686221	17686280	+	p2@STAM	STAM	entrezgene:8027	HGNC:11357	uniprot:B4DZT2
663	chr10:1779648..1779662,-	2.33498	0.521953	1.98396	1.88705	0.056836	0.447284	chr10	1779648	1779662	-	p6@ADARB2	ADARB2	entrezgene:105	HGNC:227	uniprot:Q9NS39
664	chr10:1779683..1779697,-	0.943172	0.161323	1.9442	1.41392	0.098106	0.551182	chr10	1779683	1779697	-	p11@ADARB2	ADARB2	entrezgene:105	HGNC:227	uniprot:Q9NS39
665	chr10:1779710..1779726,-	2.82127	0.542876	2.20616	2.0117	0.0243348	0.324821	chr10	1779710	1779726	-	p2@ADARB2	ADARB2	entrezgene:105	HGNC:227
666	chr10:180713..180764,+	1.53035	0.761099	0.953213	1.70191	0.175801	0.670187	chr10	180713	180764	+	p5@ZMYND11	ZMYND11	entrezgene:10771	HGNC:16966	uniprot:B7Z293
667	chr10:180856..180973,+	4.90169	5.08463	0.000348021	2.78867	1	1	chr10	180856	180973	+	p2@ZMYND11	ZMYND11	entrezgene:10771	HGNC:16966	uniprot:Q15326
668	chr10:180987..181004,+	1.36687	1.08772	0.351761	1.69906	0.692398	0.989218	chr10	180987	181004	+	p7@ZMYND11	ZMYND11	entrezgene:10771	HGNC:16966	uniprot:Q15326
669	chr10:181370..181417,+	11.6258	10.8117	0.146165	3.72204	0.732018	1	chr10	181370	181417	+	p1@ZMYND11	ZMYND11	entrezgene:10771	HGNC:16966	uniprot:Q5BJG6,uniprot:B0QZE2,uniprot:Q2LD47,uniprot:Q5UGI2
670	chr10:181418..181446,+	6.34531	5.38997	0.289482	2.99881	0.462348	0.897864	chr10	181418	181446	+	p4@ZMYND11	ZMYND11	entrezgene:10771	HGNC:16966	uniprot:Q5BJG6,uniprot:B0QZE2,uniprot:Q2LD47,uniprot:Q5UGI2
671	chr10:181453..181472,+	0.766455	0.929679	-0.191457	1.49119	0.736783	1	chr10	181453	181472	+	p3@ZMYND11	ZMYND11	entrezgene:10771	HGNC:16966	uniprot:E7ENI9
672	chr10:18429301..18429338,+	0.482907	0.913574	-0.722994	1.38987	0.509995	0.917954	chr10	18429301	18429338	+	p1@CACNB2	CACNB2	entrezgene:783	HGNC:1402	uniprot:Q08289,uniprot:Q6TME3,uniprot:A6PVM6
673	chr10:18429342..18429359,+	0.43616	0.669238	-0.453238	1.32547	0.796981	1	chr10	18429342	18429359	+	p3@CACNB2	CACNB2	entrezgene:783	HGNC:1402	uniprot:Q08289,uniprot:Q6TME3,uniprot:A6PVM6
674	chr10:18940501..18940583,-	20.7713	18.6381	0.217867	4.46469	0.470711	0.907002	chr10	18940501	18940583	-	p1@NSUN6	NSUN6	entrezgene:221078	HGNC:23529	uniprot:Q8TEA1
675	chr10:18948156..18948202,-	1.41857	2.0544	-0.442987	1.86375	0.515552	0.921562	chr10	18948156	18948202	-	p1@ENST00000414939,p1@ENST00000444660,p1@ENST00000449529,p1@ENST00000456217	ENST00000414939
676	chr10:18948208..18948219,-	0.542745	1.34194	-1.08403	1.49379	0.157672	0.644228	chr10	18948208	18948219	-	p2@ENST00000444660,p2@ENST00000456217	ENST00000444660
677	chr10:18948225..18948244,-	0.479908	0.975696	-0.813703	1.40336	0.307415	0.794949	chr10	18948225	18948244	-	p3@ENST00000444660,p3@ENST00000456217	ENST00000444660
678	chr10:18948288..18948305,+	6.628	4.04832	0.756535	2.94558	0.117936	0.57662	chr10	18948288	18948305	+	p2@ARL5B	ARL5B	entrezgene:221079	HGNC:23052	uniprot:B0YIW9,uniprot:Q96KC2
679	chr10:18948311..18948417,+	46.5882	35.298	0.471821	5.47078	0.178167	0.673242	chr10	18948311	18948417	+	p1@ARL5B	ARL5B	entrezgene:221079	HGNC:23052	uniprot:Q96KC2,uniprot:B0YIW9
680	chr10:18948430..18948448,+	1.1802	0.722001	0.674777	1.58639	0.454321	0.892876	chr10	18948430	18948448	+	p3@ARL5B	ARL5B	entrezgene:221079	HGNC:23052	uniprot:Q96KC2
681	chr10:19777984..19778028,+	0.472161	0.766971	-0.530021	1.35971	0.509995	0.917954	chr10	19777984	19778028	+	p1@C10orf112	C10orf112	entrezgene:340895	HGNC:24331	uniprot:E7EPJ0
682	chr10:20017445..20017464,-	0.205702	1.01863	-1.74351	1.31105	0.05287	0.439543	chr10	20017445	20017464	-	p1@ENST00000423551,p1@ENST00000431157,p1@ENST00000451713,p1@uc001iqf.2	ENST00000423551
683	chr10:20105126..20105149,+	2.87794	5.89972	-0.946123	2.55397	0.0573315	0.448509	chr10	20105126	20105149	+	p4@PLXDC2	PLXDC2	entrezgene:84898	HGNC:21013	uniprot:B7WP84,uniprot:Q6UX71
684	chr10:20105157..20105184,+	0.707363	1.052	-0.448451	1.4954	0.736783	1	chr10	20105157	20105184	+	p5@PLXDC2	PLXDC2	entrezgene:84898	HGNC:21013	uniprot:B7WP84,uniprot:Q6UX71
685	chr10:20105324..20105339,+	1.79983	2.88601	-0.589477	2.06318	0.248807	0.743729	chr10	20105324	20105339	+	p2@PLXDC2	PLXDC2	entrezgene:84898	HGNC:21013	uniprot:F5H554
686	chr10:20105340..20105382,+	12.4909	28.9013	-1.1409	4.33779	0.0010247	0.0943613	chr10	20105340	20105382	+	p1@PLXDC2	PLXDC2	entrezgene:84898	HGNC:21013	uniprot:F5H554,uniprot:Q6UX71
687	chr10:20105531..20105546,+	3.0387	6.38823	-0.992391	2.62746	0.027729	0.337508	chr10	20105531	20105546	+	p3@PLXDC2	PLXDC2	entrezgene:84898	HGNC:21013	uniprot:Q6UX71
688	chr10:20659398..20659431,+	0.45133	1.20434	-1.18598	1.43119	0.341826	0.824013	chr10	20659398	20659431	+	p@chr10:20659398..20659431,+
689	chr10:20659504..20659530,+	0.338013	1.6174	-1.85628	1.4722	0.10007	0.556348	chr10	20659504	20659530	+	p@chr10:20659504..20659530,+
690	chr10:21462980..21462991,-	1.29303	0.54926	1.13013	1.59944	0.184531	0.681043	chr10	21462980	21462991	-	p5@NEBL	NEBL	entrezgene:10529	HGNC:16932	uniprot:Q70I54,uniprot:Q59FZ8
691	chr10:21462998..21463062,-	35.4298	19.5038	0.911201	4.98089	0.0712098	0.492912	chr10	21462998	21463062	-	p1@NEBL	NEBL	entrezgene:10529	HGNC:16932	uniprot:Q70I54,uniprot:Q59FZ8
692	chr10:21463141..21463150,-	0.797942	0.634295	0.331055	1.45055	0.982934	1	chr10	21463141	21463150	-	p6@NEBL	NEBL	entrezgene:10529	HGNC:16932	uniprot:Q70I54,uniprot:Q59FZ8
693	chr10:21463243..21463279,-	1.64096	1.13682	0.538326	1.78647	0.594345	0.960728	chr10	21463243	21463279	-	p3@NEBL	NEBL	entrezgene:10529	HGNC:16932	uniprot:Q70I54,uniprot:Q59FZ8
694	chr10:21823128..21823216,+	18.0297	16.2205	0.211928	4.26984	0.485009	0.914584	chr10	21823128	21823216	+	p1@MLLT10	MLLT10	entrezgene:8028	HGNC:16063	uniprot:P55197,uniprot:E9PBP4,uniprot:B1ANA8,uniprot:Q66K63
695	chr10:21823218..21823240,+	1.94866	1.83377	0.137092	1.95953	0.971816	1	chr10	21823218	21823240	+	p3@MLLT10	MLLT10	entrezgene:8028	HGNC:16063	uniprot:Q5VX90
696	chr10:21823243..21823290,+	6.8776	5.94669	0.261268	3.09078	0.611849	0.967268	chr10	21823243	21823290	+	p2@MLLT10	MLLT10	entrezgene:8028	HGNC:16063	uniprot:Q5VX90,uniprot:Q66K63
697	chr10:21823381..21823399,+	0.680722	0.770244	-0.101989	1.43429	1	1	chr10	21823381	21823399	+	p4@MLLT10	MLLT10	entrezgene:8028	HGNC:16063
698	chr10:22292591..22292606,-	0.609036	0.681234	-0.0862384	1.39053	1	1	chr10	22292591	22292606	-	p2@DNAJC1	DNAJC1	entrezgene:64215	HGNC:20090	uniprot:Q96KC8
699	chr10:22292613..22292674,-	23.6752	32.6134	-0.416719	4.8393	0.143718	0.625572	chr10	22292613	22292674	-	p1@DNAJC1	DNAJC1	entrezgene:64215	HGNC:20090	uniprot:Q96KC8
700	chr10:22292675..22292686,-	1.0411	1.7635	-0.641747	1.71436	0.43415	0.882684	chr10	22292675	22292686	-	p3@DNAJC1	DNAJC1	entrezgene:64215	HGNC:20090	uniprot:Q5T1X2
701	chr10:22540989..22541016,+	1.20256	1.65329	-0.367811	1.7407	0.53815	0.936534	chr10	22540989	22541016	+	p1@LOC100130992	LOC100130992	entrezgene:100130992
702	chr10:22605304..22605372,+	59.849	70.1058	-0.187632	6.02947	0.474102	0.907272	chr10	22605304	22605372	+	p1@COMMD3	COMMD3	entrezgene:23412,entrezgene:100532731	HGNC:23332	uniprot:E9PC68,uniprot:Q5T8Z0,uniprot:P35226,uniprot:Q9UBI1
703	chr10:22605374..22605387,+	1.85758	1.52895	0.315824	1.89219	0.789493	1	chr10	22605374	22605387	+	p2@COMMD3,p4@BMI1	COMMD3	entrezgene:100532731,entrezgene:648,entrezgene:23412	HGNC:1066,HGNC:23332	uniprot:Q5T8Z1
704	chr10:22609986..22610045,+	3.52717	4.68095	-0.340003	2.56954	0.394728	0.859294	chr10	22609986	22610045	+	p1@BMI1	BMI1	entrezgene:100532731,entrezgene:648	HGNC:1066	uniprot:E9PC92
705	chr10:22610124..22610188,+	3.89593	2.96291	0.435288	2.46725	0.43045	0.880471	chr10	22610124	22610188	+	p2@BMI1	BMI1	entrezgene:100532731,entrezgene:648	HGNC:1066	uniprot:P35226
706	chr10:22610271..22610284,+	0.841531	0.576445	0.511567	1.45122	0.677495	0.989218	chr10	22610271	22610284	+	p7@BMI1	BMI1	entrezgene:100532731,entrezgene:648	HGNC:1066	uniprot:P35226
707	chr10:22610346..22610362,+	3.33472	3.60888	-0.056103	2.4323	0.977511	1	chr10	22610346	22610362	+	p6@BMI1	BMI1	entrezgene:100532731,entrezgene:648	HGNC:1066	uniprot:P35226
708	chr10:22610377..22610387,+	2.63525	2.47917	0.140128	2.19039	0.854179	1	chr10	22610377	22610387	+	p11@BMI1	BMI1	entrezgene:100532731,entrezgene:648	HGNC:1066	uniprot:P35226
709	chr10:22610394..22610404,+	1.98519	2.01939	0.0319027	1.99124	1	1	chr10	22610394	22610404	+	p15@BMI1	BMI1	entrezgene:100532731,entrezgene:648	HGNC:1066	uniprot:P35226
710	chr10:22610410..22610443,+	2.1184	2.13709	0.0415329	2.04074	1	1	chr10	22610410	22610443	+	p8@BMI1	BMI1	entrezgene:100532731,entrezgene:648	HGNC:1066	uniprot:P35226
711	chr10:22610493..22610519,+	0.829829	0.578142	0.490488	1.44851	0.677495	0.989218	chr10	22610493	22610519	+	p5@BMI1	BMI1	entrezgene:100532731,entrezgene:648	HGNC:1066	uniprot:P35226
712	chr10:22614547..22614588,+	5.17714	3.80058	0.461845	2.72197	0.379736	0.853751	chr10	22614547	22614588	+	p3@BMI1	BMI1	entrezgene:100532731,entrezgene:648	HGNC:1066	uniprot:Q5T8Z6,uniprot:Q5T8Z5
713	chr10:22634384..22634456,+	1.84264	1.38148	0.357665	1.85948	0.85712	1	chr10	22634384	22634456	+	p1@SPAG6	SPAG6	entrezgene:9576	HGNC:11215	uniprot:O75602,uniprot:B4DXZ4
714	chr10:23003406..23003417,-	0.882121	1.30576	-0.453911	1.5932	0.561417	0.946349	chr10	23003406	23003417	-	p4@PIP4K2A	PIP4K2A	entrezgene:5305	HGNC:8997	uniprot:P48426
715	chr10:23003436..23003459,-	2.28873	4.11641	-0.762306	2.29197	0.0907341	0.539554	chr10	23003436	23003459	-	p3@PIP4K2A	PIP4K2A	entrezgene:5305	HGNC:8997	uniprot:P48426
716	chr10:23003460..23003562,-	33.8364	43.9408	-0.358722	5.27723	0.316781	0.805824	chr10	23003460	23003562	-	p1@PIP4K2A	PIP4K2A	entrezgene:5305	HGNC:8997	uniprot:E9PCB2,uniprot:P48426
717	chr10:23216944..23217002,+	1.11776	1.05441	0.128048	1.62937	0.953672	1	chr10	23216944	23217002	+	p1@ARMC3	ARMC3	entrezgene:219681	HGNC:30964	uniprot:Q5W041,uniprot:Q5W042
718	chr10:23384468..23384479,+	0.968763	0.699336	0.458396	1.51739	0.686164	0.989218	chr10	23384468	23384479	+	p3@MSRB2	MSRB2	entrezgene:22921	HGNC:17061	uniprot:Q9Y3D2
719	chr10:23384485..23384525,+	36.5067	37.9976	0.00205482	5.2765	1	1	chr10	23384485	23384525	+	p1@MSRB2	MSRB2	entrezgene:22921	HGNC:17061	uniprot:Q9Y3D2
720	chr10:23384529..23384540,+	1.70183	1.69305	0.0614534	1.88102	1	1	chr10	23384529	23384540	+	p2@MSRB2	MSRB2	entrezgene:22921	HGNC:17061	uniprot:Q9Y3D2
721	chr10:23727926..23727957,+	2.29237	1.29248	0.821058	1.9764	0.2743	0.766749	chr10	23727926	23727957	+	p4@OTUD1	OTUD1	entrezgene:220213	HGNC:27346	uniprot:Q5VV17
722	chr10:23727989..23728040,+	4.14975	2.86274	0.571455	2.51457	0.34056	0.822083	chr10	23727989	23728040	+	p2@OTUD1	OTUD1	entrezgene:220213	HGNC:27346	uniprot:Q5VV17
723	chr10:23728041..23728084,+	7.24463	6.48883	0.216719	3.16527	0.729912	1	chr10	23728041	23728084	+	p3@OTUD1	OTUD1	entrezgene:220213	HGNC:27346	uniprot:Q5VV17
724	chr10:23728380..23728397,+	3.97936	3.06716	0.4166	2.50003	0.579346	0.956718	chr10	23728380	23728397	+	p1@OTUD1	OTUD1	entrezgene:220213	HGNC:27346	uniprot:Q5VV17
725	chr10:24497704..24497743,+	0.882255	0.501298	0.733886	1.44833	0.541744	0.936534	chr10	24497704	24497743	+	p13@KIAA1217	KIAA1217	entrezgene:56243	HGNC:25428	uniprot:Q5T5P1,uniprot:C9JRK3,uniprot:Q5T5P2
726	chr10:24497824..24497864,+	8.68307	7.8574	0.178033	3.35999	0.811452	1	chr10	24497824	24497864	+	p4@KIAA1217	KIAA1217	entrezgene:56243	HGNC:25428	uniprot:Q5T5P1,uniprot:C9JRK3,uniprot:Q5T5P2
727	chr10:24497879..24497896,+	3.44482	4.92866	-0.453508	2.56747	0.348386	0.830595	chr10	24497879	24497896	+	p11@KIAA1217	KIAA1217	entrezgene:56243	HGNC:25428	uniprot:Q5T5P1,uniprot:C9JRK3,uniprot:Q5T5P2
728	chr10:24498060..24498101,+	5.57046	4.63263	0.29053	2.84265	0.632239	0.982656	chr10	24498060	24498101	+	p2@KIAA1217	KIAA1217	entrezgene:56243	HGNC:25428	uniprot:A6NLF3,uniprot:Q5T5P2
729	chr10:24528042..24528060,+	0.703452	0.390477	0.730705	1.36701	0.510607	0.917954	chr10	24528042	24528060	+	p24@KIAA1217	KIAA1217	entrezgene:56243	HGNC:25428	uniprot:Q5T5P0
730	chr10:24528108..24528128,+	2.89834	2.04575	0.533461	2.19071	0.341946	0.824013	chr10	24528108	24528128	+	p15@KIAA1217	KIAA1217	entrezgene:56243	HGNC:25428	uniprot:Q5T5P0
731	chr10:24528129..24528144,+	2.86379	2.34081	0.333063	2.21713	0.602445	0.961611	chr10	24528129	24528144	+	p21@KIAA1217	KIAA1217	entrezgene:56243	HGNC:25428	uniprot:Q5T5P0
732	chr10:24544249..24544276,+	11.7988	6.2941	0.934602	3.55974	0.118338	0.577413	chr10	24544249	24544276	+	p3@KIAA1217	KIAA1217	entrezgene:56243	HGNC:25428	uniprot:F5H1Q3
733	chr10:24544284..24544304,+	7.93878	3.4054	1.26653	3.06959	0.0330883	0.367726	chr10	24544284	24544304	+	p6@KIAA1217	KIAA1217	entrezgene:56243	HGNC:25428	uniprot:F5H1Q3
734	chr10:24544308..24544313,+	2.81929	1.24084	1.17217	2.0938	0.0639492	0.469375	chr10	24544308	24544313	+	p18@KIAA1217	KIAA1217	entrezgene:56243	HGNC:25428	uniprot:F5H1Q3
735	chr10:24738327..24738350,+	0.61801	0.8603	-0.356961	1.43429	0.850463	1	chr10	24738327	24738350	+	p7@KIAA1217	KIAA1217	entrezgene:56243	HGNC:25428
736	chr10:24738355..24738380,+	0.485295	1.02059	-0.858371	1.41436	0.307415	0.794949	chr10	24738355	24738380	+	p8@KIAA1217	KIAA1217	entrezgene:56243	HGNC:25428
737	chr10:24738381..24738397,+	0.241982	0.525737	-0.782216	1.22347	0.717725	1	chr10	24738381	24738397	+	p17@KIAA1217	KIAA1217	entrezgene:56243	HGNC:25428
738	chr10:24738575..24738612,+	4.82341	6.0882	-0.246771	2.86955	0.689104	0.989218	chr10	24738575	24738612	+	p5@KIAA1217	KIAA1217	entrezgene:56243	HGNC:25428	uniprot:Q5T5P2
739	chr10:24755416..24755470,+	17.504	22.1007	-0.278542	4.39973	0.43254	0.88254	chr10	24755416	24755470	+	p1@KIAA1217	KIAA1217	entrezgene:56243	HGNC:25428	uniprot:E9PHU3,uniprot:Q5T5P2
740	chr10:24755472..24755488,+	2.91799	3.59193	-0.230218	2.36386	0.698563	0.993245	chr10	24755472	24755488	+	p10@KIAA1217	KIAA1217	entrezgene:56243	HGNC:25428	uniprot:Q5T5P2
741	chr10:24765697..24765726,+	2.83499	2.20117	0.400515	2.19516	0.568325	0.953239	chr10	24765697	24765726	+	p@chr10:24765697..24765726,+
742	chr10:24834779..24834800,+	2.23061	2.06246	0.162111	2.05522	0.860875	1	chr10	24834779	24834800	+	p@chr10:24834779..24834800,+
743	chr10:25011629..25011685,-	1.29356	1.84094	-0.416507	1.79763	0.477023	0.909099	chr10	25011629	25011685	-	p4@ARHGAP21	ARHGAP21	entrezgene:57584	HGNC:23725
744	chr10:25012661..25012732,-	2.08027	1.77579	0.269206	1.97649	0.687864	0.989218	chr10	25012661	25012732	-	p5@ARHGAP21	ARHGAP21	entrezgene:57584	HGNC:23725	uniprot:Q5T5U3
745	chr10:25012800..25012822,-	10.9661	9.41175	0.269047	3.6212	0.432837	0.882684	chr10	25012800	25012822	-	p1@ARHGAP21	ARHGAP21	entrezgene:57584	HGNC:23725	uniprot:Q5T5U3
746	chr10:25012828..25012860,-	7.568	5.44334	0.525541	3.13812	0.143273	0.624735	chr10	25012828	25012860	-	p2@ARHGAP21	ARHGAP21	entrezgene:57584	HGNC:23725	uniprot:Q5T5U3
747	chr10:25013534..25013574,-	3.69797	2.59835	0.581226	2.42376	0.423316	0.877987	chr10	25013534	25013574	-	p@chr10:25013534..25013574,-
748	chr10:25241499..25241541,-	15.6401	9.46552	0.771286	3.94226	0.0672082	0.478818	chr10	25241499	25241541	-	p1@PRTFDC1	PRTFDC1	entrezgene:56952	HGNC:23333	uniprot:Q9NRG1,uniprot:F8WCE0
749	chr10:25305011..25305092,-	0.403044	1.02875	-1.07811	1.38519	0.196913	0.695293	chr10	25305011	25305092	-	p1@ENKUR	ENKUR	entrezgene:219670	HGNC:28388	uniprot:Q8TC29,uniprot:Q5VV23,uniprot:F2Z2R3
750	chr10:25305502..25305523,+	1.05966	0.596347	0.765475	1.52661	0.333513	0.815854	chr10	25305502	25305523	+	p2@THNSL1	THNSL1	entrezgene:79896	HGNC:26160	uniprot:Q8IYQ7,uniprot:Q9H6P9
751	chr10:25305524..25305595,+	7.76247	4.7735	0.727175	3.11371	0.216022	0.714892	chr10	25305524	25305595	+	p1@THNSL1	THNSL1	entrezgene:79896	HGNC:26160	uniprot:Q8IYQ7
752	chr10:25305896..25305942,-	1.11684	0.950506	0.259495	1.60626	0.819414	1	chr10	25305896	25305942	-	p1@AK124767	AK124767
753	chr10:25755140..25755175,+	1.72318	0.766888	1.07664	1.75351	0.367993	0.84431	chr10	25755140	25755175	+	p3@GPR158	GPR158	entrezgene:57512	HGNC:23689
754	chr10:267221..267230,+	0.184557	0.531121	-1.04087	1.2027	0.479513	0.909757	chr10	267221	267230	+	p@chr10:267221..267230,+
755	chr10:26727125..26727138,+	0.436365	1.32168	-1.31512	1.45473	0.0970185	0.549524	chr10	26727125	26727138	+	p3@APBB1IP	APBB1IP	entrezgene:54518	HGNC:17379	uniprot:Q7Z5R6
756	chr10:26727246..26727322,+	7.03922	14.4849	-0.964139	3.54193	0.0304891	0.3542	chr10	26727246	26727322	+	p1@APBB1IP	APBB1IP	entrezgene:54518	HGNC:17379	uniprot:Q9NWJ6,uniprot:Q7Z5R6,uniprot:Q8IYL7
757	chr10:26727647..26727722,+	9.47804	23.3458	-1.24786	4.02901	0.000219043	0.0485263	chr10	26727647	26727722	+	p2@APBB1IP	APBB1IP	entrezgene:54518	HGNC:17379	uniprot:Q7Z5R6
758	chr10:26986582..26986640,+	27.9486	16.5103	0.828497	4.702	0.0314825	0.359365	chr10	26986582	26986640	+	p1@PDSS1	PDSS1	entrezgene:23590	HGNC:17759	uniprot:Q5T2R2
759	chr10:27149817..27149850,-	51.8085	42.9518	0.320976	5.66337	0.36204	0.839665	chr10	27149817	27149850	-	p2@ABI1	ABI1	entrezgene:10006	HGNC:11320
760	chr10:27149851..27149898,-	79.4186	76.7819	0.117017	6.33467	0.707293	1	chr10	27149851	27149898	-	p1@ABI1	ABI1	entrezgene:10006	HGNC:11320	uniprot:Q8IZP0
761	chr10:27149904..27149920,-	26.2741	17.7394	0.643972	4.67596	0.0982673	0.551555	chr10	27149904	27149920	-	p3@ABI1	ABI1	entrezgene:10006	HGNC:11320
762	chr10:27389351..27389384,-	5.1892	4.92886	0.128922	2.82141	0.827528	1	chr10	27389351	27389384	-	p2@ANKRD26	ANKRD26	entrezgene:22852	HGNC:29186	uniprot:E7ESJ3
763	chr10:27389392..27389436,-	15.6602	12.0212	0.439922	4.03669	0.222764	0.721232	chr10	27389392	27389436	-	p1@ANKRD26	ANKRD26	entrezgene:22852	HGNC:29186	uniprot:Q9UPS8
764	chr10:27443266..27443288,-	56.1671	39.5103	0.584951	5.71953	0.121227	0.58516	chr10	27443266	27443288	-	p2@YME1L1	YME1L1	entrezgene:10730	HGNC:12843	uniprot:Q96TA2,uniprot:Q96I63,uniprot:F5GYR4
765	chr10:27443294..27443320,-	164.592	154.406	0.161778	7.3541	0.626651	0.978463	chr10	27443294	27443320	-	p1@YME1L1	YME1L1	entrezgene:10730	HGNC:12843	uniprot:B4DNM1,uniprot:Q5T8D2,uniprot:Q6PJ89
766	chr10:27443390..27443429,+	5.83445	5.41256	0.1672	2.9412	0.659374	0.989218	chr10	27443390	27443429	+	p2@MASTL	MASTL	entrezgene:84930	HGNC:19042	uniprot:Q96GX5
767	chr10:27444086..27444105,-	1.35261	1.42562	-0.0158529	1.75349	1	1	chr10	27444086	27444105	-	p4@YME1L1	YME1L1	entrezgene:10730	HGNC:12843
768	chr10:27444113..27444140,-	2.21575	1.56386	0.525545	1.9964	0.371757	0.848789	chr10	27444113	27444140	-	p3@YME1L1	YME1L1	entrezgene:10730	HGNC:12843
769	chr10:27444143..27444188,-	1.71321	1.32365	0.397446	1.83233	0.691709	0.989218	chr10	27444143	27444188	-	p5@YME1L1	YME1L1	entrezgene:10730	HGNC:12843
770	chr10:27444268..27444301,+	15.3602	7.87237	1.02645	3.88657	0.0448606	0.417963	chr10	27444268	27444301	+	p1@MASTL	MASTL	entrezgene:84930	HGNC:19042	uniprot:Q96GX5
771	chr10:27444308..27444328,+	1.64155	0.571292	1.40457	1.70564	0.123137	0.588307	chr10	27444308	27444328	+	p3@MASTL	MASTL	entrezgene:84930	HGNC:19042	uniprot:Q96GX5
772	chr10:27529408..27529427,-	2.40359	2.82933	-0.168582	2.18517	0.905547	1	chr10	27529408	27529427	-	p2@ACBD5	ACBD5	entrezgene:91452	HGNC:23338	uniprot:Q5T8D3
773	chr10:27529437..27529461,-	4.38492	4.68431	-0.0342357	2.69877	1	1	chr10	27529437	27529461	-	p4@ACBD5	ACBD5	entrezgene:91452	HGNC:23338	uniprot:Q5T8D3
774	chr10:27529486..27529497,-	1.49604	1.04565	0.522493	1.7349	0.488231	0.915309	chr10	27529486	27529497	-	p8@ACBD5	ACBD5	entrezgene:91452	HGNC:23338	uniprot:Q5T8D3
775	chr10:27529716..27529756,-	7.1399	5.98382	0.315371	3.12705	0.450904	0.892488	chr10	27529716	27529756	-	p1@ACBD5	ACBD5	entrezgene:91452	HGNC:23338	uniprot:B7Z2A7
776	chr10:27530997..27531065,-	3.16037	2.55576	0.348405	2.30844	0.573622	0.955995	chr10	27530997	27531065	-	p3@ACBD5	ACBD5	entrezgene:91452	HGNC:23338
777	chr10:27793209..27793247,+	145.171	124.118	0.293334	7.12857	0.339671	0.82095	chr10	27793209	27793247	+	p1@RAB18	RAB18	entrezgene:22931	HGNC:14244	uniprot:B7Z333
778	chr10:27793259..27793275,+	23.4613	20.4806	0.279496	4.62235	0.409061	0.86701	chr10	27793259	27793275	+	p2@RAB18	RAB18	entrezgene:22931	HGNC:14244	uniprot:Q5W0J0
779	chr10:27821450..27821467,+	1.63454	1.00545	0.691161	1.76826	0.404078	0.866098	chr10	27821450	27821467	+	p@chr10:27821450..27821467,+
780	chr10:28591893..28591931,-	1.44462	0.932858	0.623339	1.70363	0.4639	0.899303	chr10	28591893	28591931	-	p3@MPP7	MPP7	entrezgene:143098	HGNC:26542	uniprot:B4DWL9
781	chr10:28591933..28591966,-	6.67108	4.57439	0.602635	2.98408	0.240168	0.733086	chr10	28591933	28591966	-	p1@MPP7	MPP7	entrezgene:143098	HGNC:26542	uniprot:B4DWL9
782	chr10:28591981..28592005,-	6.64066	4.84903	0.51374	2.99746	0.281459	0.777295	chr10	28591981	28592005	-	p2@MPP7	MPP7	entrezgene:143098	HGNC:26542	uniprot:B4DWL9
783	chr10:28821539..28821600,-	7.0194	9.28542	-0.345855	3.28418	0.301631	0.79166	chr10	28821539	28821600	-	p1@ENST00000527986	ENST00000527986
784	chr10:28821614..28821697,-	5.80314	3.88714	0.609755	2.81596	0.134161	0.610718	chr10	28821614	28821697	-	p3@ENST00000527986	ENST00000527986
785	chr10:28821674..28821715,+	10.9567	11.9089	-0.0601896	3.73084	0.836696	1	chr10	28821674	28821715	+	p2@WAC	WAC	entrezgene:51322	HGNC:17327	uniprot:Q9BTA9,uniprot:E9PMZ7
786	chr10:28821724..28821742,+	1.36055	1.68404	-0.230058	1.79055	0.763155	1	chr10	28821724	28821742	+	p3@WAC	WAC	entrezgene:51322	HGNC:17327	uniprot:Q9BTA9
787	chr10:28821902..28821976,-	3.71664	2.02941	0.893407	2.35332	0.102099	0.56057	chr10	28821902	28821976	-	p2@ENST00000527986	ENST00000527986
788	chr10:28822025..28822036,+	1.31818	1.0345	0.368402	1.68183	0.692398	0.989218	chr10	28822025	28822036	+	p6@WAC	WAC	entrezgene:51322	HGNC:17327	uniprot:Q9BTA9
789	chr10:28822037..28822082,+	65.3035	50.2537	0.414077	5.93717	0.323355	0.814312	chr10	28822037	28822082	+	p1@WAC	WAC	entrezgene:51322	HGNC:17327	uniprot:Q9BTA9
790	chr10:28822202..28822234,+	1.57009	1.26611	0.338716	1.78576	0.692601	0.989218	chr10	28822202	28822234	+	p7@WAC	WAC	entrezgene:51322	HGNC:17327	uniprot:Q9BTA9
791	chr10:28822236..28822292,+	1.96029	2.30892	-0.167694	2.02138	0.94467	1	chr10	28822236	28822292	+	p4@WAC	WAC	entrezgene:51322	HGNC:17327	uniprot:Q9BTA9
792	chr10:28822636..28822657,+	1.13849	0.705211	0.656629	1.57282	0.454321	0.892876	chr10	28822636	28822657	+	p8@WAC	WAC	entrezgene:51322	HGNC:17327	uniprot:C9JVK6
793	chr10:28824473..28824484,+	0.926003	0.480761	0.843178	1.46278	0.541744	0.936534	chr10	28824473	28824484	+	p20@WAC	WAC	entrezgene:51322	HGNC:17327
794	chr10:28878705..28878720,+	2.96032	1.9676	0.615883	2.20196	0.206123	0.707482	chr10	28878705	28878720	+	p5@WAC	WAC	entrezgene:51322	HGNC:17327	uniprot:Q9BTA9
795	chr10:28884801..28884825,+	1.15584	0.571658	0.928259	1.55855	0.25745	0.751983	chr10	28884801	28884825	+	p15@WAC	WAC	entrezgene:51322	HGNC:17327
796	chr10:28884887..28884922,+	0.97384	0.684473	0.491235	1.51753	0.686164	0.989218	chr10	28884887	28884922	+	p12@WAC	WAC	entrezgene:51322	HGNC:17327
797	chr10:28966416..28966437,+	9.24574	2.92618	1.67995	3.16811	0.00704271	0.203333	chr10	28966416	28966437	+	p2@BAMBI	BAMBI	entrezgene:25805	HGNC:30251	uniprot:Q13145
798	chr10:28966443..28966461,+	50.3448	12.0603	2.09481	5.26359	0.0086506	0.222305	chr10	28966443	28966461	+	p1@BAMBI	BAMBI	entrezgene:25805	HGNC:30251	uniprot:F5H5P0
799	chr10:29698456..29698498,+	39.0601	47.9566	-0.250987	5.44883	0.386126	0.853751	chr10	29698456	29698498	+	p1@LOC387647	LOC387647	entrezgene:387647
800	chr10:29698510..29698527,+	6.85975	7.70734	-0.108282	3.19147	0.763056	1	chr10	29698510	29698527	+	p1@ENST00000423223,p1@ENST00000445521	ENST00000423223
801	chr10:29909320..29909339,-	0.853779	0.751149	0.210271	1.48885	0.827222	1	chr10	29909320	29909339	-	p@chr10:29909320..29909339,-
802	chr10:29923893..29923907,-	1.94173	2.46277	-0.261889	2.04338	0.788474	1	chr10	29923893	29923907	-	p1@SVIL	SVIL	entrezgene:6840	HGNC:11480	uniprot:O95425,uniprot:F5GY75,uniprot:Q569J5
803	chr10:29937192..29937218,-	0.549836	0.773786	-0.364039	1.38964	0.678811	0.989218	chr10	29937192	29937218	-	p@chr10:29937192..29937218,-
804	chr10:30024716..30024739,-	8.57114	5.28748	0.728082	3.22445	0.104106	0.563754	chr10	30024716	30024739	-	p6@SVIL	SVIL	entrezgene:6840	HGNC:11480	uniprot:O95425,uniprot:Q569J5
805	chr10:30024742..30024785,-	39.0689	25.4742	0.661042	5.16383	0.130548	0.601465	chr10	30024742	30024785	-	p4@SVIL	SVIL	entrezgene:6840	HGNC:11480
806	chr10:30024802..30024871,-	13.9798	8.73868	0.713725	3.80441	0.105506	0.565761	chr10	30024802	30024871	-	p5@SVIL	SVIL	entrezgene:6840	HGNC:11480
807	chr10:30025857..30025872,-	10.2883	12.8164	-0.256665	3.71405	0.584982	0.957472	chr10	30025857	30025872	-	p2@SVIL	SVIL	entrezgene:6840	HGNC:11480
808	chr10:30025885..30025901,-	1.56616	2.07226	-0.322848	1.90248	0.715793	1	chr10	30025885	30025901	-	p7@SVIL	SVIL	entrezgene:6840	HGNC:11480
809	chr10:30025922..30025958,-	17.0075	18.1095	-0.0292193	4.27655	0.93792	1	chr10	30025922	30025958	-	p3@SVIL	SVIL	entrezgene:6840	HGNC:11480
810	chr10:30025969..30025980,-	7.54263	4.54063	0.751919	3.07351	0.149377	0.634393	chr10	30025969	30025980	-	p10@SVIL	SVIL	entrezgene:6840	HGNC:11480
811	chr10:30348439..30348531,-	12.4606	14.9254	-0.229697	3.92642	0.514416	0.921491	chr10	30348439	30348531	-	p1@KIAA1462	KIAA1462	entrezgene:57608	HGNC:29283	uniprot:Q9P266
812	chr10:30404409..30404443,-	0.18374	0.827521	-1.58024	1.26405	0.115187	0.57203	chr10	30404409	30404443	-	p2@KIAA1462	KIAA1462	entrezgene:57608	HGNC:29283
813	chr10:30638200..30638214,-	5.04673	3.1538	0.717452	2.67079	0.179562	0.675314	chr10	30638200	30638214	-	p1@MTPAP	MTPAP	entrezgene:55149	HGNC:25532	uniprot:Q9NVV4
814	chr10:30722783..30722812,-	0.836202	0.293152	1.24531	1.39569	0.389019	0.853751	chr10	30722783	30722812	-	p@chr10:30722783..30722812,-
815	chr10:30722960..30722969,+	1.93417	1.28454	0.600746	1.88274	0.347442	0.829688	chr10	30722960	30722969	+	p5@MAP3K8	MAP3K8	entrezgene:1326	HGNC:6860	uniprot:P41279
816	chr10:30723045..30723060,+	4.06041	4.80147	-0.188613	2.64542	0.738893	1	chr10	30723045	30723060	+	p2@MAP3K8	MAP3K8	entrezgene:1326	HGNC:6860
817	chr10:30723105..30723122,+	29.1979	24.6503	0.305084	4.88286	0.551396	0.945842	chr10	30723105	30723122	+	p1@MAP3K8	MAP3K8	entrezgene:1326	HGNC:6860	uniprot:Q5T857
818	chr10:30723533..30723597,+	7.31767	10.8208	-0.482074	3.40095	0.267025	0.760799	chr10	30723533	30723597	+	p3@MAP3K8	MAP3K8	entrezgene:1326	HGNC:6860	uniprot:Q5T853
819	chr10:30723603..30723627,+	1.28258	1.7254	-0.340492	1.7772	0.648702	0.989218	chr10	30723603	30723627	+	p4@MAP3K8	MAP3K8	entrezgene:1326	HGNC:6860	uniprot:Q5T853
820	chr10:30818569..30818604,+	0.229002	0.814385	-1.36183	1.27698	0.115187	0.57203	chr10	30818569	30818604	+	p@chr10:30818569..30818604,+
821	chr10:3109689..3109693,+	0.810927	0.59132	0.434931	1.44533	0.677495	0.989218	chr10	3109689	3109693	+	p4@PFKP	PFKP	entrezgene:5214	HGNC:8878	uniprot:Q01813
822	chr10:3109695..3109749,+	80.3551	59.462	0.505578	6.23981	0.13861	0.617925	chr10	3109695	3109749	+	p1@PFKP	PFKP	entrezgene:5214	HGNC:8878	uniprot:Q01813
823	chr10:31288370..31288393,-	2.02848	2.50016	-0.228957	2.06708	0.732412	1	chr10	31288370	31288393	-	p3@ZNF438	ZNF438	entrezgene:220929	HGNC:21029	uniprot:Q7Z4V0
824	chr10:31288398..31288455,-	7.76725	10.5962	-0.362117	3.43769	0.441876	0.883652	chr10	31288398	31288455	-	p2@ZNF438	ZNF438	entrezgene:220929	HGNC:21029	uniprot:Q7Z4V0
825	chr10:31320777..31320834,-	2.03779	2.46583	-0.205013	2.06192	0.866531	1	chr10	31320777	31320834	-	p1@ZNF438	ZNF438	entrezgene:220929	HGNC:21029	uniprot:B4DFT8
826	chr10:31320840..31320859,-	1.32749	1.44536	-0.0588465	1.74817	0.972983	1	chr10	31320840	31320859	-	p4@ZNF438	ZNF438	entrezgene:220929	HGNC:21029	uniprot:Q5T427
827	chr10:31320860..31320873,-	1.64296	1.48965	0.184988	1.8371	1	1	chr10	31320860	31320873	-	p5@ZNF438	ZNF438	entrezgene:220929	HGNC:21029	uniprot:Q7Z4V0
828	chr10:31607702..31607755,+	0.633108	1.2461	-0.803213	1.50173	0.380056	0.853751	chr10	31607702	31607755	+	p3@ZEB1	ZEB1	entrezgene:6935	HGNC:11642	uniprot:G3V1R3
829	chr10:31607943..31608005,-	6.68461	4.78174	0.522346	2.99162	0.267153	0.760799	chr10	31607943	31608005	-	p1@ZEB1-AS1	ZEB1-AS1		HGNC:42354
830	chr10:31608127..31608156,+	14.6468	22.1493	-0.53733	4.27034	0.0629513	0.466553	chr10	31608127	31608156	+	p1@ZEB1	ZEB1	entrezgene:6935	HGNC:11642	uniprot:F6TDF5,uniprot:Q5VZ84,uniprot:F5H8J0,uniprot:F5H4I8,uniprot:F5H838
831	chr10:31610110..31610159,+	0.689421	0.532062	0.357866	1.39232	0.834842	1	chr10	31610110	31610159	+	p2@ZEB1	ZEB1	entrezgene:6935	HGNC:11642
832	chr10:32048990..32049044,-	2.81539	3.73932	-0.337392	2.35846	0.429239	0.879524	chr10	32048990	32049044	-	p@chr10:32048990..32049044,-
833	chr10:3214965..3214984,-	71.1789	79.6083	-0.118681	6.24429	0.707942	1	chr10	3214965	3214984	-	p1@PITRM1	PITRM1	entrezgene:10531	HGNC:17663	uniprot:E7ES23
834	chr10:32217700..32217713,-	1.78691	1.52516	0.266711	1.88245	0.789493	1	chr10	32217700	32217713	-	p2@ARHGAP12	ARHGAP12	entrezgene:94134	HGNC:16348	uniprot:Q504X1
835	chr10:32217717..32217781,-	49.6539	37.4667	0.451641	5.56199	0.132277	0.605985	chr10	32217717	32217781	-	p1@ARHGAP12	ARHGAP12	entrezgene:94134	HGNC:16348	uniprot:Q8IWW6,uniprot:Q504X1
836	chr10:32311109..32311125,-	2.26289	1.09204	1.02617	1.94318	0.0884336	0.535001	chr10	32311109	32311125	-	p@chr10:32311109..32311125,-
837	chr10:32322950..32322970,-	4.5612	2.06685	1.14833	2.50032	0.0235782	0.320958	chr10	32322950	32322970	-	p@chr10:32322950..32322970,-
838	chr10:32323718..32323733,-	1.38264	0.748084	0.839475	1.65572	0.287869	0.782383	chr10	32323718	32323733	-	p@chr10:32323718..32323733,-
839	chr10:32323757..32323769,-	1.43641	0.82966	0.761691	1.68352	0.386273	0.853751	chr10	32323757	32323769	-	p@chr10:32323757..32323769,-
840	chr10:32328350..32328365,-	1.25217	0.672197	0.839392	1.6	0.363461	0.839665	chr10	32328350	32328365	-	p@chr10:32328350..32328365,-
841	chr10:32345305..32345376,-	104.959	68.2187	0.673952	6.54836	0.0664779	0.477527	chr10	32345305	32345376	-	p1@KIF5B	KIF5B	entrezgene:3799	HGNC:6324	uniprot:P33176,uniprot:Q6P164
842	chr10:32635978..32635995,-	1.56335	1.61198	0.0132976	1.83143	1	1	chr10	32635978	32635995	-	p6@EPC1	EPC1	entrezgene:80314	HGNC:19876
843	chr10:32635996..32636023,-	1.33479	1.37126	0.0179912	1.73706	1	1	chr10	32635996	32636023	-	p4@EPC1	EPC1	entrezgene:80314	HGNC:19876
844	chr10:32636038..32636099,-	32.853	34.2219	-0.0264638	5.1355	0.910426	1	chr10	32636038	32636099	-	p1@EPC1	EPC1	entrezgene:80314	HGNC:19876
845	chr10:32636106..32636150,-	8.98856	11.0855	-0.239036	3.54397	0.448208	0.88955	chr10	32636106	32636150	-	p3@EPC1	EPC1	entrezgene:80314	HGNC:19876	uniprot:Q9H2F5
846	chr10:32667660..32667735,-	2.49963	5.14407	-0.947051	2.44251	0.0331368	0.367784	chr10	32667660	32667735	-	p2@EPC1	EPC1	entrezgene:80314	HGNC:19876
847	chr10:32735030..32735110,+	4.28462	7.58944	-0.750284	2.88662	0.0307771	0.355455	chr10	32735030	32735110	+	p1@CCDC7	CCDC7	entrezgene:221016	HGNC:26533	uniprot:Q96M83,uniprot:E9PAP6,uniprot:E9PM55
848	chr10:32735123..32735172,+	3.16105	5.35365	-0.682319	2.56673	0.0891416	0.535656	chr10	32735123	32735172	+	p2@CCDC7	CCDC7	entrezgene:221016	HGNC:26533	uniprot:E9PM55
849	chr10:32735177..32735217,+	1.59052	2.7255	-0.677206	1.98819	0.211905	0.713922	chr10	32735177	32735217	+	p3@CCDC7	CCDC7	entrezgene:221016	HGNC:26533	uniprot:A6YT99
850	chr10:33200984..33201060,-	2.10495	2.00568	0.120846	2.02277	0.956651	1	chr10	33200984	33201060	-	p5@ITGB1	ITGB1	entrezgene:3688	HGNC:6153
851	chr10:33209197..33209219,-	0.772674	0.66661	0.23105	1.44816	0.982934	1	chr10	33209197	33209219	-	p@chr10:33209197..33209219,-
852	chr10:33212555..33212600,-	0.611366	0.657674	-0.0390457	1.39123	1	1	chr10	33212555	33212600	-	p9@ITGB1	ITGB1	entrezgene:3688	HGNC:6153	uniprot:P05556
853	chr10:33212601..33212662,-	1.43879	1.29318	0.194535	1.75679	1	1	chr10	33212601	33212662	-	p6@ITGB1	ITGB1	entrezgene:3688	HGNC:6153	uniprot:P05556
854	chr10:33217106..33217178,-	0.952841	0.817924	0.244023	1.53367	0.959982	1	chr10	33217106	33217178	-	p@chr10:33217106..33217178,-
855	chr10:33218785..33218853,-	1.38203	1.09012	0.363511	1.71176	0.692398	0.989218	chr10	33218785	33218853	-	p@chr10:33218785..33218853,-
856	chr10:33218882..33218915,-	2.37378	2.21912	0.14766	2.10941	0.850794	1	chr10	33218882	33218915	-	p@chr10:33218882..33218915,-
857	chr10:33218945..33218966,-	4.04058	3.77735	0.150674	2.5689	0.803354	1	chr10	33218945	33218966	-	p@chr10:33218945..33218966,-
858	chr10:33221480..33221527,-	2.72578	2.52635	0.16047	2.21808	0.917364	1	chr10	33221480	33221527	-	p7@ITGB1	ITGB1	entrezgene:3688	HGNC:6153
859	chr10:33246815..33246830,-	0.862636	1.25424	-0.42935	1.5835	0.78231	1	chr10	33246815	33246830	-	p4@ITGB1	ITGB1	entrezgene:3688	HGNC:6153	uniprot:P05556
860	chr10:33246874..33246907,-	3.92454	4.56705	-0.151569	2.6166	0.74061	1	chr10	33246874	33246907	-	p2@ITGB1	ITGB1	entrezgene:3688	HGNC:6153	uniprot:P05556
861	chr10:33247124..33247207,-	515.643	622.064	-0.210272	9.10703	0.407248	0.86701	chr10	33247124	33247207	-	p1@ITGB1	ITGB1	entrezgene:3688	HGNC:6153	uniprot:P05556,uniprot:Q5T3E4,uniprot:Q5T3E5,uniprot:C9JPK5,uniprot:E7EUI6
862	chr10:33247223..33247234,-	10.783	9.29614	0.276047	3.61612	0.53059	0.933887	chr10	33247223	33247234	-	p3@ITGB1	ITGB1	entrezgene:3688	HGNC:6153	uniprot:P05556
863	chr10:33623460..33623478,-	22.9733	39.5753	-0.680476	4.9545	0.0802444	0.518435	chr10	33623460	33623478	-	p3@NRP1	NRP1	entrezgene:8829	HGNC:8004	uniprot:E7EX60,uniprot:Q5T7F1
864	chr10:33623491..33623505,-	3.68427	5.4547	-0.474141	2.66128	0.364567	0.840956	chr10	33623491	33623505	-	p5@NRP1	NRP1	entrezgene:8829	HGNC:8004	uniprot:E7EX60,uniprot:Q5T7F1
865	chr10:33623517..33623538,-	4.81239	7.27049	-0.498543	2.95103	0.270726	0.762308	chr10	33623517	33623538	-	p4@NRP1	NRP1	entrezgene:8829	HGNC:8004	uniprot:Q5JWQ6
866	chr10:33623574..33623603,-	2.90635	4.21381	-0.454714	2.42461	0.377919	0.853751	chr10	33623574	33623603	-	p2@NRP1	NRP1	entrezgene:8829	HGNC:8004	uniprot:E9PHT1
867	chr10:33623764..33623777,-	4.39967	6.26728	-0.408113	2.82432	0.419981	0.876159	chr10	33623764	33623777	-	p6@NRP1	NRP1	entrezgene:8829	HGNC:8004	uniprot:Q5T7F0
868	chr10:33623784..33623806,-	26.127	34.6562	-0.285254	4.99126	0.512886	0.920527	chr10	33623784	33623806	-	p1@NRP1	NRP1	entrezgene:8829	HGNC:8004	uniprot:Q5T7F0
869	chr10:33623826..33623835,-	2.52743	3.71823	-0.471198	2.31423	0.35046	0.830595	chr10	33623826	33623835	-	p9@NRP1	NRP1	entrezgene:8829	HGNC:8004	uniprot:O14786,uniprot:Q68DN3,uniprot:Q96I90,uniprot:Q59F20,uniprot:Q6AWA9,uniprot:Q5T7F1
870	chr10:33624002..33624020,-	0.671889	0.981101	-0.42205	1.47677	0.736783	1	chr10	33624002	33624020	-	p14@NRP1	NRP1	entrezgene:8829	HGNC:8004	uniprot:Q6AWA9
871	chr10:33624027..33624049,-	1.2161	2.06694	-0.654355	1.81193	0.339309	0.820389	chr10	33624027	33624049	-	p10@NRP1	NRP1	entrezgene:8829	HGNC:8004	uniprot:Q6AWA9
872	chr10:33624127..33624173,-	2.17979	2.74669	-0.260045	2.13324	0.740397	1	chr10	33624127	33624173	-	p8@NRP1	NRP1	entrezgene:8829	HGNC:8004	uniprot:Q6AWA9
873	chr10:33624190..33624214,-	0.954392	1.00652	-0.0161118	1.57048	1	1	chr10	33624190	33624214	-	p11@NRP1	NRP1	entrezgene:8829	HGNC:8004	uniprot:Q6AWA9
874	chr10:35104185..35104267,-	50.2647	25.1518	1.0486	5.42346	0.0171132	0.283073	chr10	35104185	35104267	-	p1@PARD3	PARD3	entrezgene:56288	HGNC:16051	uniprot:Q5VWU8,uniprot:Q8TEW0,uniprot:Q5VWV2,uniprot:F5H5T0,uniprot:Q6IQ47
875	chr10:35164157..35164177,+	1.18825	1.57516	-0.318767	1.72876	0.72881	1	chr10	35164157	35164177	+	p1@ENST00000445923	ENST00000445923
876	chr10:35379241..35379285,-	20.1053	16.7954	0.308862	4.38864	0.341635	0.823687	chr10	35379241	35379285	-	p1@CUL2	CUL2	entrezgene:8453	HGNC:2552	uniprot:Q13617
877	chr10:35379434..35379455,-	1.35675	0.480438	1.3402	1.60835	0.149278	0.634333	chr10	35379434	35379455	-	p4@CUL2	CUL2	entrezgene:8453	HGNC:2552
878	chr10:35379474..35379494,-	1.0617	0.77941	0.443005	1.56553	0.819414	1	chr10	35379474	35379494	-	p5@CUL2	CUL2	entrezgene:8453	HGNC:2552
879	chr10:35379499..35379520,-	12.0405	11.613	0.110708	3.79472	0.838673	1	chr10	35379499	35379520	-	p2@CUL2	CUL2	entrezgene:8453	HGNC:2552
880	chr10:35379524..35379554,-	13.6621	11.6821	0.293396	3.90581	0.459813	0.896203	chr10	35379524	35379554	-	p3@CUL2	CUL2	entrezgene:8453	HGNC:2552
881	chr10:35415761..35415800,+	3.32104	3.01056	0.192372	2.38125	0.808078	1	chr10	35415761	35415800	+	p7@CREM	CREM	entrezgene:1390	HGNC:2352	uniprot:Q96AG7,uniprot:E9PB41,uniprot:E9PAR2,uniprot:Q14501,uniprot:Q5W1B0
882	chr10:35415882..35415941,+	16.2171	8.35814	1.00894	3.94636	0.0241654	0.323314	chr10	35415882	35415941	+	p4@CREM	CREM	entrezgene:1390	HGNC:2352	uniprot:F8WB03
883	chr10:35415951..35415975,+	0.722923	0.727355	0.0423807	1.44133	1	1	chr10	35415951	35415975	+	p8@CREM	CREM	entrezgene:1390	HGNC:2352
884	chr10:35415978..35416050,+	4.97416	4.5605	0.175296	2.76652	0.773159	1	chr10	35415978	35416050	+	p5@CREM	CREM	entrezgene:1390	HGNC:2352	uniprot:E9PAR2,uniprot:F8WDF2
885	chr10:35416142..35416169,+	1.62922	1.55673	0.115121	1.84054	1	1	chr10	35416142	35416169	+	p3@CREM	CREM	entrezgene:1390	HGNC:2352	uniprot:Q96AG7
886	chr10:35484053..35484076,+	12.032	9.13905	0.44931	3.70529	0.367771	0.844251	chr10	35484053	35484076	+	p1@CREM	CREM	entrezgene:1390	HGNC:2352	uniprot:Q03060,uniprot:Q5W1B2,uniprot:A8K3J7
887	chr10:35484090..35484104,+	1.09249	1.52527	-0.40143	1.69075	0.647044	0.989218	chr10	35484090	35484104	+	p6@CREM	CREM	entrezgene:1390	HGNC:2352
888	chr10:35484804..35484902,+	5.93642	7.71901	-0.319467	3.09496	0.442945	0.88466	chr10	35484804	35484902	+	p2@CREM	CREM	entrezgene:1390	HGNC:2352	uniprot:E9PAR2,uniprot:C9JZ10,uniprot:A8K014,uniprot:Q03060,uniprot:A8K6A1,uniprot:E9PAR4,uniprot:E9PB41
889	chr10:35625315..35625366,-	4.45374	2.9296	0.627302	2.55511	0.228847	0.726221	chr10	35625315	35625366	-	p@chr10:35625315..35625366,-
890	chr10:35625395..35625412,+	2.50016	1.56295	0.686895	2.05228	0.341338	0.823328	chr10	35625395	35625412	+	p4@CCNY	CCNY	entrezgene:219771	HGNC:23354
891	chr10:35625414..35625477,+	19.6641	10.7798	0.914991	4.20723	0.0292498	0.347009	chr10	35625414	35625477	+	p1@CCNY	CCNY	entrezgene:219771	HGNC:23354
892	chr10:35625548..35625619,+	9.69565	11.5104	-0.213877	3.61	0.515806	0.921866	chr10	35625548	35625619	+	p2@CCNY	CCNY	entrezgene:219771	HGNC:23354
893	chr10:35625630..35625658,+	2.82152	2.64383	0.131884	2.23613	0.853957	1	chr10	35625630	35625658	+	p3@CCNY	CCNY	entrezgene:219771	HGNC:23354	uniprot:Q8ND76
894	chr10:35931071..35931086,-	0.83413	0.566144	0.521701	1.44733	0.677495	0.989218	chr10	35931071	35931086	-	p@chr10:35931071..35931086,-
895	chr10:35931106..35931116,-	0.835939	0.219855	1.52412	1.38676	0.183085	0.680894	chr10	35931106	35931116	-	p@chr10:35931106..35931116,-
896	chr10:35931187..35931200,-	1.44506	0.357043	1.75487	1.61356	0.0588237	0.454086	chr10	35931187	35931200	-	p@chr10:35931187..35931200,-
897	chr10:35931215..35931231,-	30.1949	4.53406	2.7757	4.55303	0.000713218	0.0790022	chr10	35931215	35931231	-	p@chr10:35931215..35931231,-
898	chr10:36812143..36812159,-	1.99688	0.945765	1.04627	1.85726	0.124997	0.590742	chr10	36812143	36812159	-	p1@NAMPTL	NAMPTL		HGNC:17633	uniprot:F5H246
899	chr10:38109927..38109938,-	0.816356	0.621143	0.3847	1.45146	0.982934	1	chr10	38109927	38109938	-	p1@ENST00000414066	ENST00000414066
900	chr10:38146510..38146576,-	16.5033	18.5229	-0.124785	4.26016	0.651295	0.989218	chr10	38146510	38146576	-	p1@ZNF248	ZNF248	entrezgene:57209	HGNC:13041	uniprot:Q8NDW4
901	chr10:38146994..38147039,-	2.56283	3.08929	-0.201969	2.23995	0.687345	0.989218	chr10	38146994	38147039	-	p2@ZNF248	ZNF248	entrezgene:57209	HGNC:13041	uniprot:A2RUI7,uniprot:B1AL42
902	chr10:3820389..3820459,-	2.33408	1.57257	0.595721	2.02669	0.352016	0.830595	chr10	3820389	3820459	-	p@chr10:3820389..3820459,-
903	chr10:3821267..3821288,-	3.80448	2.6289	0.575028	2.43468	0.299293	0.789854	chr10	3821267	3821288	-	p@chr10:3821267..3821288,-
904	chr10:3821469..3821544,-	2.2942	1.63679	0.519624	2.03074	0.480085	0.910339	chr10	3821469	3821544	-	p@chr10:3821469..3821544,-
905	chr10:3824646..3824677,-	1.12373	0.39473	1.30682	1.5121	0.203532	0.704022	chr10	3824646	3824677	-	p9@KLF6	KLF6	entrezgene:1316	HGNC:2235
906	chr10:3824837..3824876,+	1.43613	0.977451	0.578128	1.71078	0.665919	0.989218	chr10	3824837	3824876	+	p@chr10:3824837..3824876,+
907	chr10:38265517..38265591,-	7.79595	8.45922	-0.0504422	3.32923	0.96994	1	chr10	38265517	38265591	-	p1@ZNF25	ZNF25	entrezgene:219749	HGNC:13043	uniprot:P17030,uniprot:B1AKS7
908	chr10:3826815..3826842,-	1.22675	1.4104	-0.130264	1.7105	1	1	chr10	3826815	3826842	-	p@chr10:3826815..3826842,-
909	chr10:3827371..3827386,-	15.5379	19.9028	-0.275279	4.26192	0.475573	0.908648	chr10	3827371	3827386	-	p2@KLF6	KLF6	entrezgene:1316	HGNC:2235
910	chr10:3827389..3827408,-	138.874	175.895	-0.266067	7.27133	0.500112	0.917954	chr10	3827389	3827408	-	p1@KLF6	KLF6	entrezgene:1316	HGNC:2235	uniprot:E7ETR4
911	chr10:3827417..3827428,-	13.4581	14.4972	-0.0361664	3.99251	0.931623	1	chr10	3827417	3827428	-	p3@KLF6	KLF6	entrezgene:1316	HGNC:2235	uniprot:E7ETR4
912	chr10:3827738..3827754,+	14.8644	13.227	0.245963	4.02102	0.633208	0.983378	chr10	3827738	3827754	+	p@chr10:3827738..3827754,+
913	chr10:3827776..3827787,+	0.840826	0.762795	0.172039	1.48864	0.982934	1	chr10	3827776	3827787	+	p@chr10:3827776..3827787,+
914	chr10:38299546..38299686,+	36.7867	42.7667	-0.17938	5.34817	0.46526	0.901115	chr10	38299546	38299686	+	p1@ZNF33A	ZNF33A	entrezgene:7581	HGNC:13096	uniprot:Q9H5I4,uniprot:F8WAJ5,uniprot:F6TH33,uniprot:Q06730
915	chr10:38383255..38383324,+	17.3299	24.9512	-0.489974	4.44359	0.0702491	0.489075	chr10	38383255	38383324	+	p1@ZNF37A	ZNF37A	entrezgene:7587	HGNC:13102	uniprot:P17032
916	chr10:38645314..38645345,+	36.1579	22.2991	0.771204	5.07778	0.161415	0.650111	chr10	38645314	38645345	+	p1@HSD17B7P2	HSD17B7P2		HGNC:28120
917	chr10:4285923..4285997,-	0.526226	0.873342	-0.56658	1.40517	0.678811	0.989218	chr10	4285923	4285997	-	p1@ENST00000418372	ENST00000418372
918	chr10:42863391..42863417,-	0.641323	0.807266	-0.232742	1.42821	0.850463	1	chr10	42863391	42863417	-	p2@LOC441666	LOC441666	entrezgene:441666
919	chr10:42863427..42863447,-	2.84761	2.93665	0.00094171	2.28239	1	1	chr10	42863427	42863447	-	p1@LOC441666	LOC441666	entrezgene:441666
920	chr10:42863458..42863471,-	0.951645	1.32528	-0.376931	1.62093	0.688993	0.989218	chr10	42863458	42863471	-	p3@LOC441666	LOC441666	entrezgene:441666
921	chr10:42970962..42971001,+	2.14005	0.395826	2.19412	1.82255	0.0367756	0.38619	chr10	42970962	42971001	+	p1@ENST00000332123,p1@ENST00000429940	ENST00000332123
922	chr10:42971050..42971098,+	3.2428	1.13152	1.46276	2.16536	0.134796	0.611919	chr10	42971050	42971098	+	p1@LOC84856	LOC84856	entrezgene:84856
923	chr10:43048207..43048263,-	9.03054	15.7565	-0.755184	3.74544	0.0176664	0.286792	chr10	43048207	43048263	-	p1@ZNF37BP	ZNF37BP	entrezgene:100129482	HGNC:13103
924	chr10:43048264..43048285,-	1.7084	3.19691	-0.801804	2.07935	0.0885336	0.535001	chr10	43048264	43048285	-	p2@ZNF37BP	ZNF37BP	entrezgene:100129482	HGNC:13103
925	chr10:43133725..43133784,+	0.815587	0.581218	0.462501	1.44688	0.677495	0.989218	chr10	43133725	43133784	+	p@chr10:43133725..43133784,+
926	chr10:43133950..43133994,-	6.26133	7.0424	-0.114017	3.08997	0.811089	1	chr10	43133950	43133994	-	p2@ZNF33B	ZNF33B	entrezgene:7582	HGNC:13097	uniprot:Q06732
927	chr10:43134001..43134026,-	5.82361	5.58346	0.116536	2.94898	0.83153	1	chr10	43134001	43134026	-	p1@ZNF33B	ZNF33B	entrezgene:7582	HGNC:13097	uniprot:E7EVK5
928	chr10:43134047..43134079,-	0.668355	0.587558	0.203559	1.39851	0.834842	1	chr10	43134047	43134079	-	p3@ZNF33B	ZNF33B	entrezgene:7582	HGNC:13097	uniprot:E7EVK5
929	chr10:43187153..43187192,-	1.38138	1.93114	-0.425542	1.83331	0.759597	1	chr10	43187153	43187192	-	p1@ENST00000411439	ENST00000411439
930	chr10:43278217..43278262,+	14.7269	12.9813	0.232317	4.00381	0.490904	0.917649	chr10	43278217	43278262	+	p1@BMS1	BMS1	entrezgene:9790	HGNC:23505	uniprot:Q14692
931	chr10:43293960..43293981,+	0.829785	0.513955	0.627848	1.43669	0.677495	0.989218	chr10	43293960	43293981	+	p@chr10:43293960..43293981,+
932	chr10:43572508..43572523,+	0.893353	0.361613	1.11025	1.43065	0.309706	0.798084	chr10	43572508	43572523	+	p1@RET	RET	entrezgene:5979	HGNC:9967	uniprot:C9JYL6,uniprot:P07949,uniprot:Q9BTX6
933	chr10:43633883..43633904,+	24.8233	26.96	-0.0803053	4.77676	0.809789	1	chr10	43633883	43633904	+	p1@CSGALNACT2	CSGALNACT2	entrezgene:55454	HGNC:24292	uniprot:Q8N6G5
934	chr10:43633914..43633935,+	13.664	15.5069	-0.139532	4.01859	0.686288	0.989218	chr10	43633914	43633935	+	p2@CSGALNACT2	CSGALNACT2	entrezgene:55454	HGNC:24292	uniprot:Q8N6G5
935	chr10:43633941..43633960,+	4.17412	6.60411	-0.597346	2.80876	0.0915148	0.540459	chr10	43633941	43633960	+	p3@CSGALNACT2	CSGALNACT2	entrezgene:55454	HGNC:24292	uniprot:Q8N6G5
936	chr10:43633962..43633969,+	1.0884	1.51839	-0.384121	1.6941	0.608267	0.964533	chr10	43633962	43633969	+	p5@CSGALNACT2	CSGALNACT2	entrezgene:55454	HGNC:24292	uniprot:Q8N6G5
937	chr10:43699250..43699327,-	3.28987	1.29734	1.31804	2.19402	0.0516426	0.438023	chr10	43699250	43699327	-	p1@RASGEF1A	RASGEF1A	entrezgene:221002	HGNC:24246
938	chr10:43882294..43882310,-	0.871888	0.273146	1.36816	1.40572	0.29286	0.782383	chr10	43882294	43882310	-	p10@HNRNPF	HNRNPF	entrezgene:3185	HGNC:5039	uniprot:Q8NI96
939	chr10:43882591..43882618,-	0.9716	1.20995	-0.231145	1.60991	0.922878	1	chr10	43882591	43882618	-	p7@HNRNPF	HNRNPF	entrezgene:3185	HGNC:5039	uniprot:Q8NI96
940	chr10:43892175..43892263,-	6.30462	7.87292	-0.329003	3.11338	0.593609	0.960728	chr10	43892175	43892263	-	p4@HNRNPF	HNRNPF	entrezgene:3185	HGNC:5039
941	chr10:43892668..43892762,-	6.2243	12.0296	-0.925717	3.336	0.0370387	0.387705	chr10	43892668	43892762	-	p3@HNRNPF	HNRNPF	entrezgene:3185	HGNC:5039
942	chr10:43903217..43903241,-	42.0063	30.0385	0.535989	5.32887	0.115541	0.572805	chr10	43903217	43903241	-	p2@HNRNPF	HNRNPF	entrezgene:3185	HGNC:5039	uniprot:P52597
943	chr10:43904235..43904322,-	4.88943	3.20065	0.634745	2.64281	0.233208	0.729576	chr10	43904235	43904322	-	p5@HNRNPF	HNRNPF	entrezgene:3185	HGNC:5039	uniprot:P52597
944	chr10:43904608..43904640,-	94.2881	74.2108	0.399861	6.48299	0.155042	0.643555	chr10	43904608	43904640	-	p1@HNRNPF	HNRNPF	entrezgene:3185	HGNC:5039	uniprot:P52597,uniprot:B4DKS8
945	chr10:43916052..43916083,+	0.671852	0.780756	-0.134781	1.43174	0.850463	1	chr10	43916052	43916083	+	p1@ENST00000442526	ENST00000442526
946	chr10:43932190..43932234,-	0.99147	1.20072	-0.195209	1.60595	0.922878	1	chr10	43932190	43932234	-	p@chr10:43932190..43932234,-
947	chr10:43932296..43932360,+	1.35988	2.6967	-0.871114	1.93045	0.0913609	0.540195	chr10	43932296	43932360	+	p1@ZNF487P	ZNF487P	entrezgene:642819	HGNC:23488	uniprot:B2REC7
948	chr10:43932476..43932514,-	1.80941	1.19616	0.603685	1.83684	0.418226	0.874484	chr10	43932476	43932514	-	p@chr10:43932476..43932514,-
949	chr10:43932553..43932571,+	1.68966	1.17555	0.534033	1.80018	0.590772	0.960321	chr10	43932553	43932571	+	p2@ZNF487P	ZNF487P	entrezgene:642819	HGNC:23488	uniprot:B7Z7S5,uniprot:B2REC8
950	chr10:44070016..44070069,-	5.46155	3.52602	0.646186	2.75096	0.237811	0.732003	chr10	44070016	44070069	-	p1@ZNF239	ZNF239	entrezgene:8187	HGNC:13031	uniprot:Q16600
951	chr10:44101850..44101896,+	3.76422	3.14252	0.305821	2.4669	0.492742	0.917649	chr10	44101850	44101896	+	p1@ZNF485	ZNF485	entrezgene:220992	HGNC:23440	uniprot:Q8NCK3,uniprot:B4DSE6,uniprot:C9JV60
952	chr10:44101902..44101932,+	1.92827	1.70835	0.218121	1.94501	0.883081	1	chr10	44101902	44101932	+	p2@ZNF485	ZNF485	entrezgene:220992	HGNC:23440	uniprot:Q8NCK3
953	chr10:44144292..44144338,-	22.2302	20.8682	0.126204	4.55529	0.704737	0.998171	chr10	44144292	44144338	-	p1@ZNF32	ZNF32	entrezgene:7580	HGNC:13095	uniprot:P17041
954	chr10:44880536..44880553,-	16.3876	41.2654	-1.32053	4.74462	0.00360787	0.15828	chr10	44880536	44880553	-	p1@CXCL12	CXCL12	entrezgene:6387	HGNC:10672	uniprot:P48061
955	chr10:45455207..45455263,+	29.587	65.7513	-1.09656	5.45792	7.98243e-05	0.0296208	chr10	45455207	45455263	+	p1@RASSF4	RASSF4	entrezgene:83937	HGNC:20793	uniprot:Q9H2L5,uniprot:E9PHC4
956	chr10:45474250..45474264,-	66.113	113.321	-0.718893	6.39996	0.0755119	0.504043	chr10	45474250	45474264	-	p1@C10orf10	C10orf10	entrezgene:11067	HGNC:23355	uniprot:Q9NTK1,uniprot:E7EN30
957	chr10:45476058..45476069,+	0.0500377	0.541013	-1.89139	1.14834	0.258623	0.752055	chr10	45476058	45476069	+	p5@RASSF4	RASSF4	entrezgene:83937	HGNC:20793
958	chr10:45496218..45496270,-	0.358867	0.613804	-0.563848	1.28782	0.599858	0.960728	chr10	45496218	45496270	-	p1@C10orf25	C10orf25	entrezgene:220979	HGNC:23509
959	chr10:45496346..45496409,+	17.4041	23.2301	-0.379543	4.41618	0.206119	0.707482	chr10	45496346	45496409	+	p1@ZNF22	ZNF22	entrezgene:7570	HGNC:13012	uniprot:P17026,uniprot:Q5T741
960	chr10:45869615..45869647,+	9.75744	25.6758	-1.33502	4.11724	6.92411e-06	0.0106319	chr10	45869615	45869647	+	p2@ALOX5	ALOX5	entrezgene:240	HGNC:435	uniprot:P09917
961	chr10:45869652..45869680,+	20.9263	52.8552	-1.26652	5.09117	7.00022e-05	0.0278454	chr10	45869652	45869680	+	p1@ALOX5	ALOX5	entrezgene:240	HGNC:435	uniprot:P09917,uniprot:B7ZLS0
962	chr10:45869683..45869708,+	3.03942	6.80527	-1.07512	2.66684	0.00394776	0.16307	chr10	45869683	45869708	+	p3@ALOX5	ALOX5	entrezgene:240	HGNC:435	uniprot:P09917
963	chr10:46089989..46090046,-	1.43288	1.66439	-0.145683	1.81126	0.878869	1	chr10	46089989	46090046	-	p1@ENST00000451376	ENST00000451376
964	chr10:46090208..46090333,-	5.43511	6.76191	-0.262445	2.9769	0.473585	0.907002	chr10	46090208	46090333	-	p1@MARCH8	2023-03-08	entrezgene:220972	HGNC:23356	uniprot:Q5T0T0
965	chr10:46090334..46090366,-	3.61277	3.72005	0.014132	2.49119	1	1	chr10	46090334	46090366	-	p2@MARCH8	2023-03-08	entrezgene:220972	HGNC:23356	uniprot:Q5T0T0
966	chr10:46168156..46168246,-	9.76475	8.76921	0.182412	3.49759	0.695152	0.990911	chr10	46168156	46168246	-	p1@ZFAND4	ZFAND4	entrezgene:93550	HGNC:23504	uniprot:Q5VVY2,uniprot:Q5VVY4,uniprot:F2Z2H4
967	chr10:46222680..46222738,+	22.2337	24.6945	-0.0964943	4.64335	0.748861	1	chr10	46222680	46222738	+	p1@FAM21C	FAM21C	entrezgene:253725	HGNC:23414	uniprot:Q5SRD0
968	chr10:46951459..46951480,+	1.5563	2.13412	-0.369981	1.90432	0.633461	0.983556	chr10	46951459	46951480	+	p1@ENST00000506914	ENST00000506914
969	chr10:46970474..46970503,-	0.257383	1.2828	-1.83199	1.37972	0.0545965	0.441284	chr10	46970474	46970503	-	p1@SYT15	SYT15	entrezgene:83849	HGNC:17167
970	chr10:46970573..46970610,-	0.559165	1.4274	-1.13041	1.50825	0.157672	0.644228	chr10	46970573	46970610	-	p2@SYT15	SYT15	entrezgene:83849	HGNC:17167	uniprot:F5H8M0,uniprot:Q9BQS2
971	chr10:46992949..46993010,+	2.55116	3.27159	-0.299746	2.24538	0.610314	0.965973	chr10	46992949	46993010	+	p@chr10:46992949..46993010,+
972	chr10:47079018..47079062,+	0.720068	5.50043	-2.66748	2.12213	0.000373815	0.060973	chr10	47079018	47079062	+	p@chr10:47079018..47079062,+
973	chr10:47139983..47139994,-	0.669703	0.708	-0.0183298	1.42511	1	1	chr10	47139983	47139994	-	p@chr10:47139983..47139994,-
974	chr10:47151341..47151358,-	0.931048	1.11145	-0.0892205	1.59452	0.918045	1	chr10	47151341	47151358	-	p1@LOC643650	LOC643650	entrezgene:643650
975	chr10:4806207..4806243,-	1.51515	0.448511	1.61436	1.661	0.169946	0.66272	chr10	4806207	4806243	-	p@chr10:4806207..4806243,-
976	chr10:4806256..4806291,-	1.20514	0.84288	0.552785	1.62911	0.694543	0.99053	chr10	4806256	4806291	-	p@chr10:4806256..4806291,-
977	chr10:48332215..48332243,-	0.343623	2.36923	-2.34733	1.60756	0.0192225	0.294651	chr10	48332215	48332243	-	p1@ENST00000454672	ENST00000454672
978	chr10:48355030..48355090,+	5.13991	6.71651	-0.253346	2.9594	0.705618	0.99903	chr10	48355030	48355090	+	p1@ZNF488	ZNF488	entrezgene:118738	HGNC:23535	uniprot:A2AH64,uniprot:A2AH63,uniprot:A2AH61,uniprot:Q96MN9,uniprot:Q05CE0
979	chr10:48601574..48601591,-	1.15673	1.21964	0.00725442	1.67602	1	1	chr10	48601574	48601591	-	p@chr10:48601574..48601591,-
980	chr10:4868362..4868389,+	1.31522	1.12547	0.256766	1.701	0.692398	0.989218	chr10	4868362	4868389	+	p2@AKR1E2	AKR1E2	entrezgene:83592	HGNC:23437	uniprot:G3V1C1
981	chr10:4868392..4868424,+	1.51889	1.32116	0.249974	1.78522	0.937605	1	chr10	4868392	4868424	+	p1@AKR1E2	AKR1E2	entrezgene:83592	HGNC:23437	uniprot:Q96JD6
982	chr10:4868460..4868477,+	2.87806	1.57299	0.885563	2.13939	0.230981	0.729093	chr10	4868460	4868477	+	p3@AKR1E2	AKR1E2	entrezgene:83592	HGNC:23437
983	chr10:49199808..49199839,-	4.67601	2.81585	0.790913	2.60476	0.298225	0.789453	chr10	49199808	49199839	-	p@chr10:49199808..49199839,-
984	chr10:49514679..49514684,+	0.946275	0.608338	0.596416	1.49485	0.827222	1	chr10	49514679	49514684	+	p3@MAPK8	MAPK8	entrezgene:5599	HGNC:6881
985	chr10:49514703..49514736,+	23.0423	19.5046	0.281461	4.56274	0.351982	0.830595	chr10	49514703	49514736	+	p1@MAPK8	MAPK8	entrezgene:5599	HGNC:6881	uniprot:P45983,uniprot:C9JWQ4
986	chr10:49514741..49514757,+	2.33741	2.64604	-0.114592	2.14679	0.815619	1	chr10	49514741	49514757	+	p2@MAPK8	MAPK8	entrezgene:5599	HGNC:6881	uniprot:P45983
987	chr10:4951559..4951578,+	0.926324	0.945906	0.0237203	1.5503	0.995739	1	chr10	4951559	4951578	+	p@chr10:4951559..4951578,+
988	chr10:49557222..49557227,+	0.712575	0.47023	0.540235	1.38752	0.834842	1	chr10	49557222	49557227	+	p@chr10:49557222..49557227,+
989	chr10:49643104..49643108,+	0.7445	0.573901	0.36385	1.41697	0.834842	1	chr10	49643104	49643108	+	p@chr10:49643104..49643108,+
990	chr10:49813090..49813198,-	3.6993	4.68886	-0.253646	2.60766	0.717384	1	chr10	49813090	49813198	-	p1@ARHGAP22	ARHGAP22	entrezgene:58504	HGNC:30320	uniprot:Q7Z5H3
991	chr10:4986313..4986326,+	1.25708	32.0891	-4.40719	3.81617	0.00114378	0.0987045	chr10	4986313	4986326	+	p@chr10:4986313..4986326,+
992	chr10:49864291..49864326,-	0.73448	1.26479	-0.641226	1.54025	0.505961	0.917954	chr10	49864291	49864326	-	p2@ARHGAP22	ARHGAP22	entrezgene:58504	HGNC:30320	uniprot:D6RBJ8
993	chr10:49892890..49892902,+	1.71489	4.42701	-1.25485	2.21942	0.00487786	0.177601	chr10	49892890	49892902	+	p2@WDFY4	WDFY4	entrezgene:57705	HGNC:29323	uniprot:Q6ZS81
994	chr10:49892904..49892925,+	7.43379	24.5922	-1.6971	3.95238	1.1594e-05	0.0129068	chr10	49892904	49892925	+	p1@WDFY4	WDFY4	entrezgene:57705	HGNC:29323	uniprot:Q6ZS81
995	chr10:49893243..49893306,+	0.635097	1.35185	-0.906359	1.52624	0.236163	0.729576	chr10	49893243	49893306	+	p3@WDFY4	WDFY4	entrezgene:57705	HGNC:29323	uniprot:Q6ZS81
996	chr10:5005571..5005578,+	4.01807	2.27648	0.85277	2.43596	0.163161	0.652543	chr10	5005571	5005578	+	p2@AKR1C1	AKR1C1	entrezgene:1645	HGNC:384
997	chr10:5005580..5005584,+	1.27056	0.918592	0.471419	1.65325	0.575116	0.955995	chr10	5005580	5005584	+	p3@AKR1C1	AKR1C1	entrezgene:1645	HGNC:384
998	chr10:5005598..5005621,+	779.972	309.611	1.45555	9.31088	0.155643	0.644228	chr10	5005598	5005621	+	p1@AKR1C1	AKR1C1	entrezgene:1645	HGNC:384
999	chr10:50323510..50323541,-	1.2502	1.57484	-0.2519	1.74001	0.851378	1	chr10	50323510	50323541	-	p2@VSTM4	VSTM4	entrezgene:196740	HGNC:26470	uniprot:Q8IW00
1000	chr10:50323543..50323582,-	4.46625	5.41426	-0.22412	2.75082	0.718063	1	chr10	50323543	50323582	-	p1@VSTM4	VSTM4	entrezgene:196740	HGNC:26470	uniprot:Q8IW00
1001	chr10:50396384..50396403,-	2.532	4.11717	-0.618562	2.34359	0.138946	0.618404	chr10	50396384	50396403	-	p2@C10orf128	C10orf128	entrezgene:170371	HGNC:27274	uniprot:Q5T292
1002	chr10:50396407..50396424,-	1.88603	3.91884	-0.951716	2.19716	0.0309332	0.356292	chr10	50396407	50396424	-	p3@C10orf128	C10orf128	entrezgene:170371	HGNC:27274	uniprot:E9PGT5,uniprot:Q5T292
1003	chr10:50396425..50396450,-	5.40844	8.93636	-0.6611	3.11356	0.0610212	0.461534	chr10	50396425	50396450	-	p1@C10orf128	C10orf128	entrezgene:170371	HGNC:27274
1004	chr10:5046042..5046058,-	389.792	169.979	1.30535	8.30177	0.168982	0.66111	chr10	5046042	5046058	-	p1@AKR1C2	AKR1C2	entrezgene:100653286,entrezgene:1646	HGNC:385	uniprot:B4DK69,uniprot:B4DKR9
1005	chr10:5057199..5057247,-	1.07902	0.684842	0.622662	1.55223	0.561702	0.946349	chr10	5057199	5057247	-	p@chr10:5057199..5057247,-
1006	chr10:5060113..5060122,-	5.15069	2.97776	0.852416	2.67644	0.373644	0.850456	chr10	5060113	5060122	-	p4@AKR1C2	AKR1C2	entrezgene:100653286,entrezgene:1646	HGNC:385	uniprot:P52895
1007	chr10:5060148..5060171,-	62.1836	44.1647	0.578472	5.86213	0.652859	0.989218	chr10	5060148	5060171	-	p2@AKR1C2	AKR1C2	entrezgene:100653286,entrezgene:1646	HGNC:385	uniprot:P52895
1008	chr10:5060184..5060198,-	82.2742	67.9621	0.346197	6.30314	0.810489	1	chr10	5060184	5060198	-	p3@AKR1C2	AKR1C2	entrezgene:100653286,entrezgene:1646	HGNC:385	uniprot:P52895
1009	chr10:5060201..5060211,-	64.2497	49.543	0.449458	5.92743	0.75782	1	chr10	5060201	5060211	-	p5@AKR1C2	AKR1C2	entrezgene:100653286,entrezgene:1646	HGNC:385	uniprot:P52895
1010	chr10:50747064..50747124,-	15.984	15.0746	0.146294	4.14755	0.601212	0.960728	chr10	50747064	50747124	-	p1@ERCC6,p1@PGBD3	ERCC6	entrezgene:2074,entrezgene:267004	HGNC:3438,HGNC:19400	uniprot:Q03468,uniprot:Q8N328
1011	chr10:50747140..50747151,-	0.489681	0.733345	-0.432941	1.36009	0.988305	1	chr10	50747140	50747151	-	p3@ERCC6,p3@PGBD3	ERCC6	entrezgene:2074,entrezgene:267004	HGNC:3438,HGNC:19400	uniprot:Q03468
1012	chr10:50747158..50747175,-	3.11627	2.07082	0.6153	2.24274	0.227717	0.724547	chr10	50747158	50747175	-	p2@ERCC6,p2@PGBD3	ERCC6	entrezgene:2074,entrezgene:267004	HGNC:3438,HGNC:19400	uniprot:Q03468
1013	chr10:5077525..5077540,+	5.02569	1.29808	1.87816	2.5002	0.211314	0.713282	chr10	5077525	5077540	+	p3@AKR1C3	AKR1C3	entrezgene:8644	HGNC:386
1014	chr10:50970322..50970381,-	2.03333	0.871884	1.15391	1.85262	0.153184	0.640961	chr10	50970322	50970381	-	p1@OGDHL	OGDHL	entrezgene:55753	HGNC:25590	uniprot:Q9ULD0
1015	chr10:5136509..5136521,+	1.16055	0.312191	1.61385	1.51769	0.176202	0.670187	chr10	5136509	5136521	+	p4@AKR1C3	AKR1C3	entrezgene:8644	HGNC:386	uniprot:P42330
1016	chr10:5136559..5136591,+	98.0463	43.5876	1.23163	6.35628	0.136786	0.614869	chr10	5136559	5136591	+	p2@AKR1C3	AKR1C3	entrezgene:8644	HGNC:386	uniprot:P42330
1017	chr10:5136595..5136628,+	456.408	157.815	1.60072	8.48918	0.143001	0.623976	chr10	5136595	5136628	+	p1@AKR1C3	AKR1C3	entrezgene:8644	HGNC:386
1018	chr10:5138548..5138561,+	0.691236	0.156072	1.57656	1.32213	0.235	0.729576	chr10	5138548	5138561	+	p@chr10:5138548..5138561,+
1019	chr10:51565156..51565167,+	4.19408	5.29489	-0.269164	2.71657	0.518177	0.924188	chr10	51565156	51565167	+	p5@NCOA4	NCOA4	entrezgene:8031	HGNC:7671
1020	chr10:51565188..51565236,+	111.127	123.961	-0.0982322	6.88434	0.660443	0.989218	chr10	51565188	51565236	+	p1@NCOA4	NCOA4	entrezgene:8031	HGNC:7671	uniprot:C9J6E0,uniprot:Q13772,uniprot:B4DZ85
1021	chr10:51565239..51565263,+	18.2137	19.4603	-0.0372663	4.36467	0.89535	1	chr10	51565239	51565263	+	p2@NCOA4	NCOA4	entrezgene:8031	HGNC:7671	uniprot:B4DZ85
1022	chr10:51572339..51572376,+	5.52036	9.51339	-0.73124	3.15648	0.0784926	0.513924	chr10	51572339	51572376	+	p4@NCOA4	NCOA4	entrezgene:8031	HGNC:7671	uniprot:Q13772,uniprot:A8K8W5,uniprot:Q96E88
1023	chr10:51572408..51572454,+	26.4425	49.6818	-0.879198	5.19519	0.00452405	0.171366	chr10	51572408	51572454	+	p3@NCOA4	NCOA4	entrezgene:8031	HGNC:7671	uniprot:Q96E88
1024	chr10:51827705..51827720,+	16.535	18.1767	-0.0738008	4.25387	0.821595	1	chr10	51827705	51827720	+	p1@FAM21A	FAM21A	entrezgene:387680	HGNC:23416	uniprot:Q641Q2
1025	chr10:52024939..52024944,+	1.79232	1.72505	0.106141	1.91101	0.988365	1	chr10	52024939	52024944	+	p1@ENST00000435916	ENST00000435916
1026	chr10:52178108..52178181,-	7.69609	7.48885	0.108855	3.27771	0.879178	1	chr10	52178108	52178181	-	p2@SGMS1	SGMS1	entrezgene:259230	HGNC:29799	uniprot:E6ZCI7
1027	chr10:52178196..52178245,-	3.05045	4.13479	-0.367007	2.44194	0.414915	0.872426	chr10	52178196	52178245	-	p3@SGMS1	SGMS1	entrezgene:259230	HGNC:29799	uniprot:E6ZCI7
1028	chr10:52383145..52383177,-	1.13077	1.84689	-0.596939	1.75464	0.383376	0.853751	chr10	52383145	52383177	-	p6@SGMS1	SGMS1	entrezgene:259230	HGNC:29799
1029	chr10:52383644..52383742,-	31.9803	32.1531	0.0453398	5.08363	0.920916	1	chr10	52383644	52383742	-	p1@SGMS1	SGMS1	entrezgene:259230	HGNC:29799	uniprot:D3DWC4,uniprot:Q86VZ5
1030	chr10:52383747..52383768,-	1.89848	1.49506	0.375114	1.90283	0.690056	0.989218	chr10	52383747	52383768	-	p4@SGMS1	SGMS1	entrezgene:259230	HGNC:29799	uniprot:D3DWC4
1031	chr10:52384676..52384719,+	2.24339	2.59292	-0.14291	2.11468	0.793769	1	chr10	52384676	52384719	+	p@chr10:52384676..52384719,+
1032	chr10:52499682..52499727,+	6.94433	6.81748	0.0835952	3.15326	0.899399	1	chr10	52499682	52499727	+	p1@ASAH2B	ASAH2B	entrezgene:653308	HGNC:23456	uniprot:P0C7U1,uniprot:Q9NR71
1033	chr10:52750632..52750698,+	2.86264	6.21581	-0.991234	2.58841	0.090999	0.539985	chr10	52750632	52750698	+	p2@PRKG1	PRKG1	entrezgene:5592	HGNC:9414	uniprot:Q13976
1034	chr10:52750837..52750889,+	1.72573	3.42281	-0.87628	2.10768	0.124433	0.589582	chr10	52750837	52750889	+	p4@PRKG1	PRKG1	entrezgene:5592	HGNC:9414	uniprot:Q13976
1035	chr10:52751010..52751050,+	0.817141	1.40607	-0.647845	1.58948	0.440927	0.882868	chr10	52751010	52751050	+	p3@PRKG1	PRKG1	entrezgene:5592	HGNC:9414	uniprot:Q13976
1036	chr10:52833525..52833538,+	0.186183	1.10839	-1.94048	1.32242	0.0235434	0.320601	chr10	52833525	52833538	+	p8@PRKG1	PRKG1	entrezgene:5592	HGNC:9414	uniprot:Q13976
1037	chr10:52834198..52834274,+	4.27201	8.92823	-1.00162	2.97745	0.00821043	0.216849	chr10	52834198	52834274	+	p1@PRKG1	PRKG1	entrezgene:5592	HGNC:9414	uniprot:Q13976
1038	chr10:5326456..5326474,-	1.61736	2.58045	-0.529849	1.98253	0.605702	0.964533	chr10	5326456	5326474	-	p@chr10:5326456..5326474,-
1039	chr10:5326485..5326513,-	5.36849	8.7159	-0.544368	3.11185	0.572067	0.955995	chr10	5326485	5326513	-	p@chr10:5326485..5326513,-
1040	chr10:5326535..5326549,-	2.03012	1.71981	0.367611	1.98255	0.827674	1	chr10	5326535	5326549	-	p@chr10:5326535..5326549,-
1041	chr10:5333831..5333865,-	4.54705	3.01573	0.560696	2.56567	0.554213	0.946349	chr10	5333831	5333865	-	p@chr10:5333831..5333865,-
1042	chr10:5334568..5334596,+	3.8738	1.47276	1.37918	2.33385	0.0531163	0.440226	chr10	5334568	5334596	+	p@chr10:5334568..5334596,+
1043	chr10:5334612..5334640,+	1.29107	0.465152	1.3114	1.58125	0.196874	0.695293	chr10	5334612	5334640	+	p@chr10:5334612..5334640,+
1044	chr10:53459319..53459386,-	33.1884	39.2474	-0.196592	5.21408	0.40291	0.866098	chr10	53459319	53459386	-	p1@CSTF2T	CSTF2T	entrezgene:23283	HGNC:17086	uniprot:Q9H0L4
1045	chr10:54074033..54074050,+	9.44383	3.96637	1.34491	3.30773	0.0655504	0.474481	chr10	54074033	54074050	+	p1@DKK1	DKK1	entrezgene:22943	HGNC:2891	uniprot:O94907
1046	chr10:54215029..54215039,-	0.394523	0.0789338	1.37946	1.18756	0.350601	0.830595	chr10	54215029	54215039	-	p5@ENST00000435813,p5@uc001jjs.2	ENST00000435813
1047	chr10:54215046..54215061,-	8.7477	0.485955	3.99055	3.01988	0.00164087	0.114996	chr10	54215046	54215061	-	p1@ENST00000435813,p1@uc001jjs.2	ENST00000435813
1048	chr10:54215063..54215090,-	2.39588	0.169894	3.18491	1.86573	0.00991729	0.231938	chr10	54215063	54215090	-	p2@ENST00000435813,p2@uc001jjs.2	ENST00000435813
1049	chr10:54259403..54259416,+	1.27366	0.333254	1.71005	1.56549	0.141699	0.621184	chr10	54259403	54259416	+	p@chr10:54259403..54259416,+
1050	chr10:54515145..54515202,-	1.33182	3.38535	-1.21339	2.02052	0.0134952	0.254199	chr10	54515145	54515202	-	p1@ENST00000443523	ENST00000443523
1051	chr10:54515214..54515227,-	0.634104	1.11207	-0.653278	1.4835	0.380056	0.853751	chr10	54515214	54515227	-	p2@ENST00000443523	ENST00000443523
1052	chr10:5454505..5454540,+	7.3375	3.50051	1.11204	3.00427	0.0226762	0.317768	chr10	5454505	5454540	+	p3@NET1	NET1	entrezgene:10276	HGNC:14592	uniprot:Q7Z628,uniprot:Q5SQI5
1053	chr10:5454541..5454584,+	31.8306	15.0036	1.14565	4.79625	0.0122615	0.24687	chr10	5454541	5454584	+	p2@NET1	NET1	entrezgene:10276	HGNC:14592	uniprot:Q5SQI5,uniprot:Q7Z628
1054	chr10:5454672..5454689,+	0.716295	0.609829	0.244193	1.41397	1	1	chr10	5454672	5454689	+	p1@CU690984	CU690984
1055	chr10:5488564..5488584,+	128.453	82.5157	0.704436	6.82863	0.146264	0.630161	chr10	5488564	5488584	+	p1@NET1	NET1	entrezgene:10276	HGNC:14592	uniprot:Q5SQI6
1056	chr10:5529595..5529606,-	3.98023	0.205225	3.70587	2.22808	0.0419141	0.406506	chr10	5529595	5529606	-	p@chr10:5529595..5529606,-
1057	chr10:5530789..5530809,-	1.01168	0.351423	1.30282	1.47164	0.322701	0.81377	chr10	5530789	5530809	-	p@chr10:5530789..5530809,-
1058	chr10:5541512..5541523,-	5.33586	0.111056	4.55584	2.45101	0.00301546	0.147718	chr10	5541512	5541523	-	p2@CALML5	CALML5	entrezgene:51806	HGNC:18180	uniprot:Q9NZT1,uniprot:Q53H37
1059	chr10:5541525..5541539,-	62.6044	1.04824	5.87854	5.49663	0.000222645	0.0488382	chr10	5541525	5541539	-	p1@CALML5	CALML5	entrezgene:51806	HGNC:18180	uniprot:Q9NZT1,uniprot:Q53H37
1060	chr10:5566916..5566932,+	626.463	316.839	1.05965	9.02582	0.317267	0.806599	chr10	5566916	5566932	+	p1@CALML3	CALML3	entrezgene:810	HGNC:1452	uniprot:P27482
1061	chr10:5567551..5567579,+	13.8041	7.66306	0.906475	3.77371	0.281419	0.777253	chr10	5567551	5567579	+	p@chr10:5567551..5567579,+
1062	chr10:5568006..5568018,-	2.68329	2.50991	0.175853	2.20654	0.889118	1	chr10	5568006	5568018	-	p1@ENST00000442008	ENST00000442008
1063	chr10:5568036..5568049,-	1.85295	1.5646	0.298775	1.90083	0.773386	1	chr10	5568036	5568049	-	p2@ENST00000442008	ENST00000442008
1064	chr10:5638048..5638094,-	2.55519	1.24737	1.01672	2.03601	0.325226	0.815854	chr10	5638048	5638094	-	p1@ENST00000478294	ENST00000478294
1065	chr10:5652705..5652732,-	0.615498	0.623477	0.0332265	1.38616	1	1	chr10	5652705	5652732	-	p1@ENST00000425246	ENST00000425246
1066	chr10:5660118..5660195,-	0.715547	1.07092	-0.475097	1.50377	0.765273	1	chr10	5660118	5660195	-	p1@ENST00000427341	ENST00000427341
1067	chr10:5708515..5708550,-	4.97225	3.45183	0.563448	2.67789	0.176333	0.670187	chr10	5708515	5708550	-	p1@ASB13	ASB13	entrezgene:79754	HGNC:19765	uniprot:Q8WXK3
1068	chr10:5708551..5708586,-	3.26385	2.66839	0.333635	2.33634	0.629671	0.980817	chr10	5708551	5708586	-	p2@ASB13	ASB13	entrezgene:79754	HGNC:19765	uniprot:Q8WXK3
1069	chr10:5726677..5726706,+	1.40019	0.810669	0.75668	1.67048	0.386273	0.853751	chr10	5726677	5726706	+	p2@FAM208B	FAM208B	entrezgene:54906	HGNC:23484	uniprot:Q5VWN6
1070	chr10:5726764..5726849,+	43.3886	37.6561	0.253809	5.42969	0.349812	0.830595	chr10	5726764	5726849	+	p1@FAM208B	FAM208B	entrezgene:54906	HGNC:23484	uniprot:Q5VWN6
1071	chr10:5734756..5734804,+	1.859	1.55136	0.295871	1.89842	0.821012	1	chr10	5734756	5734804	+	p3@FAM208B	FAM208B	entrezgene:54906	HGNC:23484
1072	chr10:5808538..5808559,-	0.795757	0.582579	0.428937	1.43816	0.677495	0.989218	chr10	5808538	5808559	-	p@chr10:5808538..5808559,-
1073	chr10:58120996..58121039,-	58.1947	28.5306	1.07711	5.6375	0.00387448	0.161835	chr10	58120996	58121039	-	p1@ZWINT	ZWINT	entrezgene:11130	HGNC:13195	uniprot:A6NNV6,uniprot:A6NNP9,uniprot:O95229
1074	chr10:5836906..5836919,-	1.51323	1.2884	0.266562	1.77587	0.908989	1	chr10	5836906	5836919	-	p@chr10:5836906..5836919,-
1075	chr10:5842597..5842620,-	2.62586	2.49273	0.127345	2.19304	1	1	chr10	5842597	5842620	-	p@chr10:5842597..5842620,-
1076	chr10:5855382..5855404,-	291.024	296.645	0.0335199	8.2118	0.918309	1	chr10	5855382	5855404	-	p1@GDI2	GDI2	entrezgene:2665	HGNC:4227	uniprot:E7EU23,uniprot:Q5SX86
1077	chr10:5931794..5931897,-	9.55063	8.23346	0.264293	3.45781	0.528145	0.931987	chr10	5931794	5931897	-	p1@ANKRD16	ANKRD16	entrezgene:54522	HGNC:23471	uniprot:F8WEI4,uniprot:Q6P6B7
1078	chr10:5932174..5932236,+	27.5467	21.1476	0.416182	4.75956	0.304789	0.794949	chr10	5932174	5932236	+	p1@FBXO18	FBXO18	entrezgene:84893	HGNC:13620	uniprot:Q8NFZ0,uniprot:Q5JVB6
1079	chr10:60027628..60027641,-	2.26926	1.37708	0.726923	1.98133	0.248681	0.743729	chr10	60027628	60027641	-	p2@IPMK	IPMK	entrezgene:253430	HGNC:20739	uniprot:Q8NFU5
1080	chr10:60027642..60027705,-	21.2099	19.3067	0.191829	4.49428	0.555397	0.946349	chr10	60027642	60027705	-	p1@IPMK	IPMK	entrezgene:253430	HGNC:20739	uniprot:Q8NFU5
1081	chr10:60028878..60028891,+	2.83094	1.81326	0.664268	2.15996	0.242398	0.735369	chr10	60028878	60028891	+	p2@CISD1	CISD1	entrezgene:55847	HGNC:30880	uniprot:Q9NZ45
1082	chr10:60028892..60028975,+	42.9111	37.2903	0.274212	5.43851	0.398226	0.861901	chr10	60028892	60028975	+	p1@CISD1	CISD1	entrezgene:55847	HGNC:30880	uniprot:Q9NZ45
1083	chr10:60094736..60094749,+	6.85487	6.7265	0.107183	3.14709	0.803186	1	chr10	60094736	60094749	+	p2@UBE2D1	UBE2D1	entrezgene:7321	HGNC:12474	uniprot:P51668
1084	chr10:60094758..60094774,+	38.6409	40.3737	-0.00287786	5.3646	0.983206	1	chr10	60094758	60094774	+	p1@UBE2D1	UBE2D1	entrezgene:7321	HGNC:12474	uniprot:P51668
1085	chr10:60145155..60145206,+	13.7594	11.3355	0.332927	3.90492	0.329636	0.815854	chr10	60145155	60145206	+	p1@TFAM	TFAM	entrezgene:7019	HGNC:11741	uniprot:A8MRB2,uniprot:E5KSU5,uniprot:Q00059
1086	chr10:6019461..6019494,-	5.85913	13.881	-1.17096	3.40496	0.00379083	0.161006	chr10	6019461	6019494	-	p2@IL15RA	IL15RA	entrezgene:3601	HGNC:5978	uniprot:E9PQ64
1087	chr10:6019499..6019551,-	9.02424	13.8961	-0.55844	3.66305	0.204459	0.704832	chr10	6019499	6019551	-	p1@IL15RA	IL15RA	entrezgene:3601	HGNC:5978
1088	chr10:6019552..6019585,-	4.67447	6.6707	-0.438859	2.87708	0.312802	0.800365	chr10	6019552	6019585	-	p3@IL15RA	IL15RA	entrezgene:3601	HGNC:5978	uniprot:Q13261,uniprot:E7ETI1
1089	chr10:6019984..6020015,-	0.602899	0.98918	-0.563471	1.44726	0.5839	0.956718	chr10	6019984	6020015	-	p4@IL15RA	IL15RA	entrezgene:3601	HGNC:5978
1090	chr10:60272584..60272605,+	1.0858	2.70924	-1.1745	1.86053	0.0361597	0.38332	chr10	60272584	60272605	+	p3@BICC1	BICC1	entrezgene:80114	HGNC:19351	uniprot:Q9H694
1091	chr10:60272624..60272640,+	6.31946	12.7897	-0.901528	3.40771	0.106318	0.566913	chr10	60272624	60272640	+	p1@BICC1	BICC1	entrezgene:80114	HGNC:19351	uniprot:Q9H694
1092	chr10:60272743..60272754,+	0.571047	1.36503	-1.04646	1.50449	0.157672	0.644228	chr10	60272743	60272754	+	p4@BICC1	BICC1	entrezgene:80114	HGNC:19351	uniprot:Q9H694
1093	chr10:60272814..60272831,+	4.09836	9.78392	-1.18264	3.00614	0.00379083	0.161006	chr10	60272814	60272831	+	p2@BICC1	BICC1	entrezgene:80114	HGNC:19351	uniprot:Q9H694
1094	chr10:6104262..6104278,-	11.742	20.8026	-0.78977	4.06503	0.0314051	0.35885	chr10	6104262	6104278	-	p1@IL2RA	IL2RA	entrezgene:3559	HGNC:6008	uniprot:Q5W005,uniprot:P01589
1095	chr10:6104323..6104339,-	3.63588	7.73122	-1.02769	2.8217	0.0174246	0.285468	chr10	6104323	6104339	-	p2@IL2RA	IL2RA	entrezgene:3559	HGNC:6008	uniprot:E9PF94,uniprot:P01589
1096	chr10:61122262..61122358,-	1.21929	2.34128	-0.820815	1.84452	0.114681	0.57203	chr10	61122262	61122358	-	p1@FAM13C	FAM13C	entrezgene:220965	HGNC:19371	uniprot:Q8NE31,uniprot:B7ZB77,uniprot:B7Z2K3,uniprot:E9PFN8,uniprot:D6RBC7,uniprot:A8K181
1097	chr10:6130946..6130960,+	3.25422	1.9849	0.74394	2.26064	0.258191	0.752055	chr10	6130946	6130960	+	p2@RBM17	RBM17	entrezgene:84991	HGNC:16944	uniprot:Q5W012,uniprot:Q96I25,uniprot:Q5W009
1098	chr10:6130966..6131047,+	76.3572	58.4418	0.434977	6.16135	0.162967	0.652343	chr10	6130966	6131047	+	p1@RBM17	RBM17	entrezgene:84991	HGNC:16944	uniprot:Q5W010,uniprot:Q5W012
1099	chr10:61469446..61469466,-	1.72123	1.44541	0.291012	1.84722	0.722586	1	chr10	61469446	61469466	-	p3@SLC16A9	SLC16A9	entrezgene:220963	HGNC:23520	uniprot:E5RID1
1100	chr10:61469469..61469519,-	4.89919	2.71421	0.895954	2.60055	0.239246	0.733086	chr10	61469469	61469519	-	p2@SLC16A9	SLC16A9	entrezgene:220963	HGNC:23520	uniprot:Q7RTY1
1101	chr10:61469602..61469657,-	1.12895	0.875883	0.376935	1.59755	0.819414	1	chr10	61469602	61469657	-	p1@SLC16A9	SLC16A9	entrezgene:220963	HGNC:23520	uniprot:Q7RTY1
1102	chr10:61666180..61666222,-	6.5116	4.79069	0.496315	2.98236	0.182385	0.679934	chr10	61666180	61666222	-	p2@CCDC6	CCDC6	entrezgene:8030	HGNC:18782	uniprot:Q05CP8,uniprot:Q16204
1103	chr10:61666242..61666265,-	17.9603	18.5277	0.055232	4.35524	0.887562	1	chr10	61666242	61666265	-	p3@CCDC6	CCDC6	entrezgene:8030	HGNC:18782	uniprot:Q05CP8,uniprot:Q16204
1104	chr10:61666267..61666345,-	15.2414	13.8433	0.207848	4.0703	0.470696	0.907002	chr10	61666267	61666345	-	p1@CCDC6	CCDC6	entrezgene:8030	HGNC:18782	uniprot:Q05CP8,uniprot:Q16204
1105	chr10:61666771..61666797,-	1.25744	0.883336	0.507194	1.64167	0.575116	0.955995	chr10	61666771	61666797	-	p4@CCDC6	CCDC6	entrezgene:8030	HGNC:18782
1106	chr10:6186847..6186921,+	29.6648	27.0098	0.181777	4.93158	0.585541	0.957877	chr10	6186847	6186921	+	p2@PFKFB3	PFKFB3	entrezgene:5209	HGNC:8874	uniprot:E9PGD4,uniprot:Q5VX15,uniprot:F5H5L1
1107	chr10:61900409..61900450,-	1.58699	1.9076	-0.169453	1.88304	0.909336	1	chr10	61900409	61900450	-	p13@ANK3	ANK3	entrezgene:288	HGNC:494	uniprot:F8W854
1108	chr10:61900454..61900472,-	0.699242	1.5574	-0.943304	1.57818	0.313971	0.802155	chr10	61900454	61900472	-	p28@ANK3	ANK3	entrezgene:288	HGNC:494	uniprot:F8W854
1109	chr10:61900474..61900503,-	1.52317	2.87801	-0.767237	1.99644	0.325913	0.815854	chr10	61900474	61900503	-	p12@ANK3	ANK3	entrezgene:288	HGNC:494	uniprot:F8W854
1110	chr10:61900509..61900524,-	0.31944	1.03877	-1.335	1.35618	0.218527	0.714892	chr10	61900509	61900524	-	p25@ANK3	ANK3	entrezgene:288	HGNC:494	uniprot:F8W854
1111	chr10:61900762..61900779,-	1.54827	0.803587	1.04575	1.73238	0.493872	0.917954	chr10	61900762	61900779	-	p6@ANK3	ANK3	entrezgene:288	HGNC:494	uniprot:B1AQT2,uniprot:Q8NAK2,uniprot:Q9H0P5
1112	chr10:6205781..6205847,+	5.45174	5.43243	0.0562465	2.8942	0.977038	1	chr10	6205781	6205847	+	p@chr10:6205781..6205847,+
1113	chr10:62262733..62262761,-	0.726416	0.700703	0.0939759	1.43652	1	1	chr10	62262733	62262761	-	p@chr10:62262733..62262761,-
1114	chr10:6244887..6244904,+	67.0807	64.1471	0.149062	6.09073	0.772183	1	chr10	6244887	6244904	+	p1@PFKFB3	PFKFB3	entrezgene:5209	HGNC:8874	uniprot:Q16875
1115	chr10:62493155..62493178,-	0.835898	1.05865	-0.248963	1.53599	0.890664	1	chr10	62493155	62493178	-	p21@ANK3	ANK3	entrezgene:288	HGNC:494
1116	chr10:62493223..62493293,-	16.5684	20.1729	-0.25539	4.2866	0.492776	0.917649	chr10	62493223	62493293	-	p2@ANK3	ANK3	entrezgene:288	HGNC:494	uniprot:Q12955,uniprot:Q7Z3G4
1117	chr10:62538228..62538244,+	66.5486	29.1696	1.24288	5.80045	0.0016421	0.114996	chr10	62538228	62538244	+	p1@CDK1	CDK1	entrezgene:983	HGNC:1722
1118	chr10:62538248..62538260,+	23.9326	11.6769	1.08384	4.43382	0.014028	0.2593	chr10	62538248	62538260	+	p2@CDK1	CDK1	entrezgene:983	HGNC:1722
1119	chr10:62703889..62703917,-	0.990454	1.17763	-0.171227	1.60367	0.922878	1	chr10	62703889	62703917	-	p2@RHOBTB1	RHOBTB1	entrezgene:9886	HGNC:18738	uniprot:O94844
1120	chr10:62703921..62703966,-	4.71542	5.93091	-0.259134	2.83395	0.535929	0.936534	chr10	62703921	62703966	-	p1@RHOBTB1	RHOBTB1	entrezgene:9886	HGNC:18738	uniprot:O94844
1121	chr10:62704076..62704089,-	1.24674	0.955507	0.396554	1.64712	0.575116	0.955995	chr10	62704076	62704089	-	p4@RHOBTB1	RHOBTB1	entrezgene:9886	HGNC:18738	uniprot:O94844
1122	chr10:63212951..63212979,-	0.657617	0.966344	-0.42886	1.461	0.5839	0.956718	chr10	63212951	63212979	-	p2@TMEM26	TMEM26	entrezgene:219623	HGNC:28550
1123	chr10:63422695..63422725,+	0.297454	0.779737	-1.05158	1.29713	0.219048	0.714892	chr10	63422695	63422725	+	p1@C10orf107	C10orf107	entrezgene:219621	HGNC:28678	uniprot:Q8IVU9
1124	chr10:63660172..63660177,-	0.282409	0.858148	-1.22362	1.30844	0.219048	0.714892	chr10	63660172	63660177	-	p@chr10:63660172..63660177,-
1125	chr10:63661437..63661465,+	2.13356	3.03201	-0.427275	2.14941	0.385431	0.853751	chr10	63661437	63661465	+	p2@ARID5B	ARID5B	entrezgene:84159	HGNC:17362	uniprot:Q14865
1126	chr10:63747892..63747897,-	0.281945	0.701058	-0.975016	1.27615	0.409453	0.86701	chr10	63747892	63747897	-	p@chr10:63747892..63747897,-
1127	chr10:63809013..63809041,+	3.76364	5.99224	-0.604559	2.69854	0.116128	0.574305	chr10	63809013	63809041	+	p3@ARID5B	ARID5B	entrezgene:84159	HGNC:17362	uniprot:Q14865
1128	chr10:63809077..63809089,+	2.48861	3.75374	-0.513735	2.29771	0.259415	0.753262	chr10	63809077	63809089	+	p5@ARID5B	ARID5B	entrezgene:84159	HGNC:17362	uniprot:Q14865
1129	chr10:63809090..63809097,+	0.699844	1.08889	-0.505969	1.50114	0.736783	1	chr10	63809090	63809097	+	p7@ARID5B	ARID5B	entrezgene:84159	HGNC:17362	uniprot:Q14865
1130	chr10:63809106..63809127,+	33.927	48.4804	-0.451518	5.36032	0.238635	0.732991	chr10	63809106	63809127	+	p1@ARID5B	ARID5B	entrezgene:84159	HGNC:17362	uniprot:Q14865
1131	chr10:63809134..63809145,+	1.78149	2.28536	-0.283115	1.98478	0.744235	1	chr10	63809134	63809145	+	p6@ARID5B	ARID5B	entrezgene:84159	HGNC:17362	uniprot:Q14865
1132	chr10:63810855..63810875,-	0.663161	1.37333	-0.874724	1.53618	0.236163	0.729576	chr10	63810855	63810875	-	p@chr10:63810855..63810875,-
1133	chr10:63810885..63810913,-	0.409463	0.819692	-0.773113	1.35154	0.509995	0.917954	chr10	63810885	63810913	-	p@chr10:63810885..63810913,-
1134	chr10:63829497..63829530,+	1.68312	2.12874	-0.262835	1.93939	0.645672	0.989218	chr10	63829497	63829530	+	p@chr10:63829497..63829530,+
1135	chr10:63845516..63845544,+	1.17309	0.874387	0.429058	1.60835	0.69056	0.989218	chr10	63845516	63845544	+	p@chr10:63845516..63845544,+
1136	chr10:63851669..63851682,+	0.749792	0.929372	-0.218313	1.48845	0.736783	1	chr10	63851669	63851682	+	p10@ARID5B	ARID5B	entrezgene:84159	HGNC:17362	uniprot:Q14865
1137	chr10:63995871..63995888,-	1.36093	3.50885	-1.26013	2.04145	0.0266511	0.33205	chr10	63995871	63995888	-	p4@RTKN2	RTKN2	entrezgene:219790	HGNC:19364	uniprot:Q5SVY4
1138	chr10:63999878..63999893,-	1.00412	2.04029	-0.885322	1.74845	0.144746	0.626868	chr10	63999878	63999893	-	p@chr10:63999878..63999893,-
1139	chr10:64018918..64018936,+	7.4303	0.384664	4.0825	2.85834	0.00517106	0.181595	chr10	64018918	64018936	+	p2@ZNF365	ZNF365	entrezgene:22891	HGNC:18194
1140	chr10:64028377..64028388,-	1.24907	0.954325	0.400854	1.6446	0.584063	0.956718	chr10	64028377	64028388	-	p5@RTKN2	RTKN2	entrezgene:219790	HGNC:19364	uniprot:Q8IZC4
1141	chr10:64028400..64028433,-	3.97461	2.00012	1.00489	2.39578	0.0438354	0.414271	chr10	64028400	64028433	-	p1@RTKN2	RTKN2	entrezgene:219790	HGNC:19364	uniprot:Q8IZC4
1142	chr10:64028466..64028509,-	5.47459	3.15931	0.825286	2.73025	0.0800263	0.518371	chr10	64028466	64028509	-	p2@RTKN2	RTKN2	entrezgene:219790	HGNC:19364	uniprot:Q8IZC4
1143	chr10:64028596..64028611,-	4.996	3.00017	0.695546	2.61028	0.452698	0.892876	chr10	64028596	64028611	-	p3@RTKN2	RTKN2	entrezgene:219790	HGNC:19364	uniprot:Q8IZC4
1144	chr10:64134120..64134183,+	0.769276	0.760212	0.0649717	1.46965	0.982934	1	chr10	64134120	64134183	+	p1@ZNF365	ZNF365	entrezgene:22891	HGNC:18194
1145	chr10:64564453..64564467,+	2.14426	1.93032	0.19795	2.02222	0.775739	1	chr10	64564453	64564467	+	p3@ADO	ADO	entrezgene:84890	HGNC:23506	uniprot:Q96SZ5,uniprot:B3KXN9
1146	chr10:64564469..64564535,+	17.9091	17.0161	0.125649	4.28959	0.739682	1	chr10	64564469	64564535	+	p2@ADO	ADO	entrezgene:84890	HGNC:23506	uniprot:Q96SZ5,uniprot:B3KXN9
1147	chr10:64564589..64564715,+	17.2875	11.098	0.685632	4.08094	0.11754	0.57662	chr10	64564589	64564715	+	p1@ADO	ADO	entrezgene:84890	HGNC:23506	uniprot:Q96SZ5,uniprot:B3KXN9
1148	chr10:64564798..64564848,+	0.85579	1.3254	-0.51182	1.58894	0.440927	0.882868	chr10	64564798	64564848	+	p4@ADO	ADO	entrezgene:84890	HGNC:23506	uniprot:Q96SZ5,uniprot:B3KXN9
1149	chr10:64564895..64564967,+	0.843335	0.763362	0.174871	1.4899	0.982934	1	chr10	64564895	64564967	+	p5@ADO	ADO	entrezgene:84890	HGNC:23506	uniprot:Q96SZ5
1150	chr10:64576105..64576133,-	17.4385	16.0365	0.188875	4.27142	0.742765	1	chr10	64576105	64576133	-	p1@EGR2	EGR2	entrezgene:1959	HGNC:3239	uniprot:P11161
1151	chr10:64893039..64893128,+	30.522	39.3105	-0.282165	5.16476	0.340123	0.821552	chr10	64893039	64893128	+	p1@NRBF2	NRBF2	entrezgene:29982	HGNC:19692	uniprot:Q96F24,uniprot:C9JGX3,uniprot:B4DWS0
1152	chr10:64973705..64973769,-	2.69992	3.05865	-0.116349	2.27103	0.855026	1	chr10	64973705	64973769	-	p8@JMJD1C	JMJD1C	entrezgene:221037	HGNC:12313
1153	chr10:65028616..65028646,-	0.8325	1.26092	-0.481108	1.57545	0.64174	0.988309	chr10	65028616	65028646	-	p5@JMJD1C	JMJD1C	entrezgene:221037	HGNC:12313
1154	chr10:65028677..65028708,-	2.18101	2.30847	0.007242	2.09109	1	1	chr10	65028677	65028708	-	p3@JMJD1C	JMJD1C	entrezgene:221037	HGNC:12313
1155	chr10:65028794..65028812,-	0.261211	0.953585	-1.43429	1.32177	0.111523	0.571455	chr10	65028794	65028812	-	p7@JMJD1C	JMJD1C	entrezgene:221037	HGNC:12313	uniprot:A0T124
1156	chr10:65028938..65028989,-	16.5921	22.2519	-0.354324	4.37546	0.343062	0.825531	chr10	65028938	65028989	-	p1@JMJD1C	JMJD1C	entrezgene:221037	HGNC:12313	uniprot:Q15652
1157	chr10:65028994..65029018,-	7.06861	8.90913	-0.266992	3.29705	0.534202	0.936534	chr10	65028994	65029018	-	p2@JMJD1C	JMJD1C	entrezgene:221037	HGNC:12313
1158	chr10:65225728..65225755,-	3.02527	3.76554	-0.248019	2.39953	0.621944	0.975062	chr10	65225728	65225755	-	p4@JMJD1C	JMJD1C	entrezgene:221037	HGNC:12313	uniprot:A0T124,uniprot:Q15652
1159	chr10:65225760..65225782,-	1.60731	1.35111	0.284726	1.80917	0.796679	1	chr10	65225760	65225782	-	p6@JMJD1C	JMJD1C	entrezgene:221037	HGNC:12313	uniprot:A0T124,uniprot:Q15652
1160	chr10:65281125..65281183,+	22.5391	23.3833	0.0101486	4.63824	1	1	chr10	65281125	65281183	+	p1@REEP3	REEP3	entrezgene:221035	HGNC:23711
1161	chr10:65281184..65281195,+	3.06539	2.29628	0.453743	2.25801	0.346841	0.829688	chr10	65281184	65281195	+	p3@REEP3	REEP3	entrezgene:221035	HGNC:23711
1162	chr10:65281198..65281243,+	7.79389	6.85836	0.242928	3.24029	0.532713	0.935394	chr10	65281198	65281243	+	p2@REEP3	REEP3	entrezgene:221035	HGNC:23711
1163	chr10:65281568..65281684,-	18.3971	16.9014	0.193792	4.31854	0.558647	0.946349	chr10	65281568	65281684	-	p@chr10:65281568..65281684,-
1164	chr10:65281801..65281889,-	4.75807	3.49712	0.488096	2.65891	0.217021	0.714892	chr10	65281801	65281889	-	p@chr10:65281801..65281889,-
1165	chr10:65370020..65370034,+	2.09459	2.22058	-0.0243046	2.05055	1	1	chr10	65370020	65370034	+	p@chr10:65370020..65370034,+
1166	chr10:65663025..65663029,-	15.0527	13.9747	0.136171	4.05161	0.830609	1	chr10	65663025	65663029	-	p1@ENST00000452821	ENST00000452821
1167	chr10:6622204..6622254,-	2.9553	4.17343	-0.442136	2.42203	0.375702	0.852711	chr10	6622204	6622254	-	p1@PRKCQ	PRKCQ	entrezgene:5588	HGNC:9410	uniprot:Q04759,uniprot:Q5JUN8
1168	chr10:6622278..6622290,-	2.2787	2.39726	-0.0219548	2.09227	1	1	chr10	6622278	6622290	-	p6@PRKCQ	PRKCQ	entrezgene:5588	HGNC:9410	uniprot:Q04759
1169	chr10:6622296..6622325,-	1.94781	2.80646	-0.453625	2.07969	0.463248	0.898772	chr10	6622296	6622325	-	p2@PRKCQ	PRKCQ	entrezgene:5588	HGNC:9410	uniprot:Q04759
1170	chr10:6622345..6622400,+	2.39591	1.81127	0.435648	2.06472	0.528719	0.932298	chr10	6622345	6622400	+	p1@LOC439949	LOC439949	entrezgene:439949
1171	chr10:6622426..6622477,+	2.16093	1.58364	0.459281	1.97948	0.540663	0.936534	chr10	6622426	6622477	+	p1@uc001ijl.2	uc001ijl.2
1172	chr10:6625605..6625634,+	0.21692	0.648871	-1.13365	1.23882	0.241301	0.733086	chr10	6625605	6625634	+	p1@ENST00000414894	ENST00000414894
1173	chr10:67330266..67330300,+	4.88457	3.42653	0.570101	2.66722	0.320529	0.811094	chr10	67330266	67330300	+	p@chr10:67330266..67330300,+
1174	chr10:6779293..6779312,+	1.60482	1.86401	-0.138991	1.88368	0.909227	1	chr10	6779293	6779312	+	p4@ENST00000417112	ENST00000417112
1175	chr10:6779326..6779351,+	1.44662	2.09571	-0.435256	1.87655	0.619211	0.972518	chr10	6779326	6779351	+	p3@ENST00000417112	ENST00000417112
1176	chr10:6779369..6779400,+	0.939587	2.30404	-1.12737	1.76866	0.225846	0.722316	chr10	6779369	6779400	+	p1@ENST00000417112	ENST00000417112
1177	chr10:6821582..6821599,+	1.56903	0.0461318	3.42515	1.6137	0.0310447	0.356792	chr10	6821582	6821599	+	p1@LOC100507127	LOC100507127	entrezgene:100507127
1178	chr10:69597886..69597910,-	1.19509	1.19754	0.050303	1.67366	1	1	chr10	69597886	69597910	-	p1@DNAJC12	DNAJC12	entrezgene:56521	HGNC:28908	uniprot:Q9UKB3
1179	chr10:69597932..69597953,-	0.526749	1.02569	-0.769687	1.42972	0.438499	0.882825	chr10	69597932	69597953	-	p3@DNAJC12	DNAJC12	entrezgene:56521	HGNC:28908	uniprot:Q6IAH1,uniprot:Q9UKB3
1180	chr10:69644404..69644425,+	5.86469	5.04102	0.256494	2.91336	0.594485	0.960728	chr10	69644404	69644425	+	p1@SIRT1	SIRT1	entrezgene:23411	HGNC:14929	uniprot:Q96EB6
1181	chr10:69644451..69644477,+	7.70686	8.65736	-0.122509	3.31994	0.728677	1	chr10	69644451	69644477	+	p2@SIRT1	SIRT1	entrezgene:23411	HGNC:14929	uniprot:Q96EB6
1182	chr10:69834948..69834972,-	8.42151	9.1929	-0.058132	3.42052	0.959306	1	chr10	69834948	69834972	-	p2@HERC4	HERC4	entrezgene:26091	HGNC:24521
1183	chr10:69834973..69834998,-	5.64843	5.01343	0.223991	2.89148	0.562023	0.94665	chr10	69834973	69834998	-	p3@HERC4	HERC4	entrezgene:26091	HGNC:24521
1184	chr10:69835001..69835086,-	22.2321	22.784	0.0325733	4.62348	0.952422	1	chr10	69835001	69835086	-	p1@HERC4	HERC4	entrezgene:26091	HGNC:24521	uniprot:Q5GLZ8,uniprot:D6RCL5
1185	chr10:70091812..70091830,+	112.862	85.7296	0.468333	6.72751	0.0408388	0.40295	chr10	70091812	70091830	+	p1@HNRNPH3	HNRNPH3	entrezgene:3189	HGNC:5043	uniprot:P31942
1186	chr10:70091847..70091858,+	24.7335	19.0899	0.434206	4.63288	0.0676074	0.479788	chr10	70091847	70091858	+	p2@HNRNPH3	HNRNPH3	entrezgene:3189	HGNC:5043	uniprot:B4DHY1
1187	chr10:70092635..70092666,-	0.832391	1.12481	-0.3325	1.54891	0.64174	0.988309	chr10	70092635	70092666	-	p3@PBLD	PBLD	entrezgene:64081	HGNC:23301	uniprot:P30039
1188	chr10:70092671..70092718,-	1.36547	1.73419	-0.264665	1.80153	0.763155	1	chr10	70092671	70092718	-	p1@PBLD	PBLD	entrezgene:64081	HGNC:23301	uniprot:P30039,uniprot:C9JIM0
1189	chr10:70096972..70097012,+	1.3289	0.778004	0.738624	1.64678	0.287869	0.782383	chr10	70096972	70097012	+	p5@HNRNPH3	HNRNPH3	entrezgene:3189	HGNC:5043
1190	chr10:70097671..70097687,+	0.845973	0.437292	0.835539	1.43144	0.29286	0.782383	chr10	70097671	70097687	+	p6@HNRNPH3	HNRNPH3	entrezgene:3189	HGNC:5043
1191	chr10:70098368..70098404,+	1.03422	0.482393	0.980941	1.50134	0.333513	0.815854	chr10	70098368	70098404	+	p3@HNRNPH3	HNRNPH3	entrezgene:3189	HGNC:5043
1192	chr10:70098892..70098917,+	1.06663	0.75133	0.494333	1.5622	0.561702	0.946349	chr10	70098892	70098917	+	p4@HNRNPH3	HNRNPH3	entrezgene:3189	HGNC:5043
1193	chr10:70166999..70167062,-	15.2494	16.7419	-0.0799016	4.14878	0.800582	1	chr10	70166999	70167062	-	p1@RUFY2	RUFY2	entrezgene:55680	HGNC:19761	uniprot:Q5TC51,uniprot:Q8WXA3,uniprot:B4DFR0,uniprot:Q5GIA6
1194	chr10:70231639..70231735,-	10.6971	7.5291	0.568557	3.53542	0.187113	0.685876	chr10	70231639	70231735	-	p1@DNA2	DNA2	entrezgene:1763	HGNC:2939	uniprot:F8VPM6,uniprot:F8VR31,uniprot:P51530
1195	chr10:70259244..70259249,+	205.478	177.561	0.251354	7.64047	0.542001	0.93669	chr10	70259244	70259249	+	p1@ENST00000414397	ENST00000414397
1196	chr10:70287172..70287183,-	0.931671	0.861645	0.15019	1.53126	1	1	chr10	70287172	70287183	-	p4@SLC25A16	SLC25A16	entrezgene:8034	HGNC:10986	uniprot:B4DPV4
1197	chr10:70287203..70287226,-	4.51261	4.2439	0.143647	2.67671	0.842105	1	chr10	70287203	70287226	-	p2@SLC25A16	SLC25A16	entrezgene:8034	HGNC:10986	uniprot:P16260
1198	chr10:70287233..70287290,-	14.9759	17.1096	-0.11759	4.15831	0.750745	1	chr10	70287233	70287290	-	p1@SLC25A16	SLC25A16	entrezgene:8034	HGNC:10986	uniprot:P16260
1199	chr10:70320074..70320106,+	3.44211	1.36577	1.31693	2.23422	0.019233	0.294709	chr10	70320074	70320106	+	p1@TET1	TET1	entrezgene:80312	HGNC:29484	uniprot:Q8NFU7
1200	chr10:70360218..70360245,+	2.35044	4.87494	-0.960348	2.38637	0.015841	0.273152	chr10	70360218	70360245	+	p@chr10:70360218..70360245,+
1201	chr10:70480963..70481010,+	91.4642	88.84	0.109793	6.54235	0.653637	0.989218	chr10	70480963	70481010	+	p1@CCAR1	CCAR1	entrezgene:55749	HGNC:24236	uniprot:Q8IX12,uniprot:F5H808,uniprot:F5H1H2,uniprot:F5H7M9,uniprot:F5H3E1,uniprot:F5H2E6,uniprot:F5H1L3
1202	chr10:70481259..70481292,+	2.32384	1.95017	0.294062	2.0724	0.600998	0.960728	chr10	70481259	70481292	+	p2@CCAR1	CCAR1	entrezgene:55749	HGNC:24236	uniprot:F5H808
1203	chr10:70496702..70496724,+	2.94777	2.75443	0.149524	2.28881	0.825118	1	chr10	70496702	70496724	+	p@chr10:70496702..70496724,+
1204	chr10:70506923..70506942,+	1.20931	1.12653	0.145199	1.66941	1	1	chr10	70506923	70506942	+	p@chr10:70506923..70506942,+
1205	chr10:70587279..70587304,+	1.51499	1.03665	0.550366	1.7367	0.488231	0.915309	chr10	70587279	70587304	+	p1@STOX1	STOX1	entrezgene:219736	HGNC:23508	uniprot:Q6ZVD7
1206	chr10:70661014..70661090,+	49.2826	38.4247	0.422526	5.57812	0.0769937	0.508823	chr10	70661014	70661090	+	p1@DDX50	DDX50	entrezgene:79009	HGNC:17906	uniprot:Q9BQ39,uniprot:F5H3H6,uniprot:Q53FI9
1207	chr10:70715914..70715943,+	90.2059	47.607	0.996187	6.28871	0.00058835	0.0723551	chr10	70715914	70715943	+	p1@DDX21	DDX21	entrezgene:9188	HGNC:2744	uniprot:Q3SWU7
1208	chr10:70715944..70715955,+	18.8504	11.9508	0.730583	4.21071	0.0144646	0.26419	chr10	70715944	70715955	+	p2@DDX21	DDX21	entrezgene:9188	HGNC:2744	uniprot:Q3SWU7
1209	chr10:70716161..70716187,+	0.778922	0.394541	0.845489	1.39613	0.389019	0.853751	chr10	70716161	70716187	+	p4@DDX21	DDX21	entrezgene:9188	HGNC:2744	uniprot:Q9NR30
1210	chr10:70716381..70716436,+	4.10569	3.04875	0.467158	2.51928	0.377605	0.853751	chr10	70716381	70716436	+	p3@DDX21	DDX21	entrezgene:9188	HGNC:2744	uniprot:Q9NR30
1211	chr10:70743404..70743434,+	3.13626	1.47348	1.0835	2.18123	0.0501912	0.434942	chr10	70743404	70743434	+	p@chr10:70743404..70743434,+
1212	chr10:70748523..70748581,+	23.1588	20.1625	0.260919	4.59137	0.299936	0.790544	chr10	70748523	70748581	+	p1@KIAA1279	KIAA1279	entrezgene:26128	HGNC:23419
1213	chr10:70825385..70825399,-	0.361517	0.953021	-1.09904	1.35367	0.196913	0.695293	chr10	70825385	70825399	-	p@chr10:70825385..70825399,-
1214	chr10:70847678..70847720,-	0.661773	1.49207	-0.987649	1.55716	0.147309	0.631303	chr10	70847678	70847720	-	p@chr10:70847678..70847720,-
1215	chr10:70847852..70847873,+	189.668	282.512	-0.499538	7.82003	0.171274	0.665096	chr10	70847852	70847873	+	p1@SRGN	SRGN	entrezgene:5552	HGNC:9361	uniprot:P10124
1216	chr10:70863664..70863702,+	0.469372	0.922244	-0.767534	1.39014	0.509995	0.917954	chr10	70863664	70863702	+	p@chr10:70863664..70863702,+
1217	chr10:70863827..70863945,+	2.51203	3.44263	-0.379247	2.27972	0.601945	0.961183	chr10	70863827	70863945	+	p@chr10:70863827..70863945,+
1218	chr10:70863991..70864065,+	1.02178	1.10655	-0.0504636	1.60787	1	1	chr10	70863991	70864065	+	p@chr10:70863991..70864065,+
1219	chr10:70864321..70864461,+	0.617019	0.590261	0.10138	1.37839	1	1	chr10	70864321	70864461	+	p@chr10:70864321..70864461,+
1220	chr10:70883923..70883997,+	119.259	107.686	0.224377	6.88298	0.443098	0.884714	chr10	70883923	70883997	+	p1@VPS26A	VPS26A	entrezgene:9559	HGNC:12711	uniprot:F5H4L7
1221	chr10:70939983..70940040,+	29.3496	24.5034	0.322584	4.89559	0.206627	0.707995	chr10	70939983	70940040	+	p1@SUPV3L1	SUPV3L1	entrezgene:6832	HGNC:11471	uniprot:Q8IYB8
1222	chr10:70980080..70980096,+	0.616631	1.30112	-0.908595	1.50433	0.3158	0.804476	chr10	70980080	70980096	+	p1@HKDC1	HKDC1	entrezgene:80201	HGNC:23302	uniprot:Q2TB90,uniprot:B3KT70
1223	chr10:70992318..70992353,+	0.484784	2.36858	-1.94128	1.6557	0.0536595	0.440705	chr10	70992318	70992353	+	p2@HKDC1	HKDC1	entrezgene:80201	HGNC:23302
1224	chr10:70992359..70992379,+	0.0273236	0.58139	-2.17866	1.14681	0.0879328	0.534525	chr10	70992359	70992379	+	p5@HKDC1	HKDC1	entrezgene:80201	HGNC:23302
1225	chr10:70992740..70992781,+	0.493587	2.43244	-2.00589	1.66477	0.0266774	0.33205	chr10	70992740	70992781	+	p4@HKDC1	HKDC1	entrezgene:80201	HGNC:23302
1226	chr10:71078595..71078677,+	71.7012	56.8022	0.415964	6.10751	0.146654	0.630161	chr10	71078595	71078677	+	p1@HK1	HK1	entrezgene:3098	HGNC:4922	uniprot:P19367,uniprot:B4DG62,uniprot:A8K7J7,uniprot:B3KXY9,uniprot:Q59FD4
1227	chr10:71211212..71211288,+	40.7095	47.8538	-0.146181	5.50126	0.697302	0.992349	chr10	71211212	71211288	+	p1@TSPAN15	TSPAN15	entrezgene:23555	HGNC:23298	uniprot:O95858
1228	chr10:71389983..71390040,+	9.62968	5.9579	0.741886	3.36853	0.0662566	0.476322	chr10	71389983	71390040	+	p1@C10orf35	C10orf35	entrezgene:219738	HGNC:23519	uniprot:Q96D05
1229	chr10:71561649..71561703,+	3.94552	5.687	-0.451236	2.71183	0.317793	0.807061	chr10	71561649	71561703	+	p1@COL13A1	COL13A1	entrezgene:1305	HGNC:2190	uniprot:Q5TAT6,uniprot:E7EX21
1230	chr10:71812562..71812573,+	1.06496	0.593225	0.778154	1.52989	0.333513	0.815854	chr10	71812562	71812573	+	p2@H2AFY2	H2AFY2	entrezgene:55506	HGNC:14453	uniprot:Q9P0M6
1231	chr10:71812577..71812644,+	29.4928	19.1637	0.697893	4.80227	0.0645971	0.471512	chr10	71812577	71812644	+	p1@H2AFY2	H2AFY2	entrezgene:55506	HGNC:14453	uniprot:Q5SQT3
1232	chr10:71892542..71892553,-	2.16931	0.881016	1.24263	1.88641	0.146445	0.630161	chr10	71892542	71892553	-	p5@AIFM2	AIFM2	entrezgene:84883	HGNC:21411	uniprot:C9JI05
1233	chr10:71892555..71892616,-	16.287	10.5518	0.662787	4.01429	0.160752	0.649536	chr10	71892555	71892616	-	p1@AIFM2	AIFM2	entrezgene:84883	HGNC:21411	uniprot:C9JI05
1234	chr10:71905940..71905995,-	2.44033	1.1747	1.03808	1.99887	0.140977	0.619571	chr10	71905940	71905995	-	p2@TYSND1	TYSND1	entrezgene:219743	HGNC:28531	uniprot:Q2T9J0
1235	chr10:71906364..71906479,-	24.5147	12.0802	1.07673	4.47778	0.00466764	0.173349	chr10	71906364	71906479	-	p1@TYSND1	TYSND1	entrezgene:219743	HGNC:28531
1236	chr10:71911505..71911522,-	0.795145	0.578183	0.436925	1.43762	0.677495	0.989218	chr10	71911505	71911522	-	p1@AK074257	AK074257
1237	chr10:71930222..71930280,-	121.555	128.565	0.00412109	6.99013	1	1	chr10	71930222	71930280	-	p1@SAR1A	SAR1A	entrezgene:56681	HGNC:10534	uniprot:Q9NR31,uniprot:E9PBN0,uniprot:B4DQ19
1238	chr10:71993114..71993128,-	19.7894	19.6297	0.084658	4.45255	0.82393	1	chr10	71993114	71993128	-	p3@PPA1	PPA1	entrezgene:5464	HGNC:9226	uniprot:Q5SQT6
1239	chr10:71993138..71993163,-	111.909	86.1556	0.451509	6.72043	0.122475	0.587367	chr10	71993138	71993163	-	p1@PPA1	PPA1	entrezgene:5464	HGNC:9226	uniprot:Q15181
1240	chr10:71993176..71993193,-	69.7972	63.4526	0.239341	6.14628	0.528127	0.931987	chr10	71993176	71993193	-	p2@PPA1	PPA1	entrezgene:5464	HGNC:9226	uniprot:Q15181
1241	chr10:72136543..72136550,-	1.03082	0.0284547	3.01264	1.42993	0.0539423	0.441284	chr10	72136543	72136550	-	p4@LRRC20	LRRC20	entrezgene:55222	HGNC:23421
1242	chr10:72142364..72142395,-	9.32027	6.66126	0.535934	3.37265	0.187492	0.686414	chr10	72142364	72142395	-	p1@LRRC20	LRRC20	entrezgene:55222	HGNC:23421	uniprot:Q8TCA0
1243	chr10:72163885..72163919,+	86.5513	80.5615	0.146225	6.42795	0.619077	0.972377	chr10	72163885	72163919	+	p1@EIF4EBP2	EIF4EBP2	entrezgene:1979	HGNC:3289	uniprot:Q13542
1244	chr10:72179722..72179741,+	0.382794	0.594038	-0.455014	1.29419	0.599858	0.960728	chr10	72179722	72179741	+	p@chr10:72179722..72179741,+
1245	chr10:72182407..72182498,+	2.7169	2.41831	0.212503	2.19928	0.773614	1	chr10	72182407	72182498	+	p2@EIF4EBP2	EIF4EBP2	entrezgene:1979	HGNC:3289
1246	chr10:72238517..72238595,+	5.3668	4.9052	0.178772	2.84188	0.84084	1	chr10	72238517	72238595	+	p1@KIAA1274	KIAA1274	entrezgene:27143	HGNC:23530	uniprot:Q9ULE6
1247	chr10:72238717..72238746,+	0.953338	1.02205	-0.0367488	1.57274	1	1	chr10	72238717	72238746	+	p2@KIAA1274	KIAA1274	entrezgene:27143	HGNC:23530
1248	chr10:72238747..72238760,+	0.583411	0.691054	-0.155029	1.38747	0.988305	1	chr10	72238747	72238760	+	p3@KIAA1274	KIAA1274	entrezgene:27143	HGNC:23530
1249	chr10:72362460..72362475,-	3.28631	2.4706	0.441781	2.31252	0.526907	0.93091	chr10	72362460	72362475	-	p1@PRF1	PRF1	entrezgene:5551	HGNC:9360	uniprot:P14222
1250	chr10:72362487..72362507,-	8.25186	7.3042	0.226753	3.30186	0.732387	1	chr10	72362487	72362507	-	p2@PRF1	PRF1	entrezgene:5551	HGNC:9360	uniprot:P14222
1251	chr10:72362520..72362544,-	1.66102	3.6316	-1.0209	2.11699	0.0445083	0.417446	chr10	72362520	72362544	-	p3@PRF1	PRF1	entrezgene:5551	HGNC:9360	uniprot:P14222
1252	chr10:72432217..72432299,+	4.22093	5.03481	-0.124284	2.70188	0.850569	1	chr10	72432217	72432299	+	p1@ADAMTS14	ADAMTS14	entrezgene:140766	HGNC:14899	uniprot:Q8WXS8,uniprot:Q5T4G1
1253	chr10:72575643..72575753,+	88.7941	71.3186	0.391405	6.40712	0.111029	0.571455	chr10	72575643	72575753	+	p1@SGPL1	SGPL1	entrezgene:8879	HGNC:10817	uniprot:O95470
1254	chr10:72575788..72575797,+	1.10535	1.66638	-0.488233	1.71592	0.43415	0.882684	chr10	72575788	72575797	+	p5@SGPL1	SGPL1	entrezgene:8879	HGNC:10817	uniprot:O95470
1255	chr10:72576021..72576064,+	1.58426	2.3522	-0.479864	1.93947	0.42026	0.876359	chr10	72576021	72576064	+	p3@SGPL1	SGPL1	entrezgene:8879	HGNC:10817	uniprot:O95470
1256	chr10:72576095..72576115,+	0.572183	1.32383	-1.00375	1.49835	0.157672	0.644228	chr10	72576095	72576115	+	p7@SGPL1	SGPL1	entrezgene:8879	HGNC:10817	uniprot:O95470
1257	chr10:72576134..72576161,+	2.48122	3.8181	-0.55153	2.30563	0.269646	0.760996	chr10	72576134	72576161	+	p9@SGPL1	SGPL1	entrezgene:8879	HGNC:10817	uniprot:O95470
1258	chr10:72576468..72576497,+	1.74498	1.52667	0.233386	1.87706	0.789493	1	chr10	72576468	72576497	+	p2@SGPL1	SGPL1	entrezgene:8879	HGNC:10817	uniprot:O95470
1259	chr10:72648303..72648373,-	27.5545	18.7679	0.608666	4.72652	0.0230644	0.319551	chr10	72648303	72648373	-	p1@PCBD1	PCBD1	entrezgene:5092	HGNC:8646	uniprot:P61457
1260	chr10:72972281..72972336,+	10.4733	14.0287	-0.35585	3.76657	0.413695	0.871285	chr10	72972281	72972336	+	p1@UNC5B	UNC5B	entrezgene:219699	HGNC:12568	uniprot:Q8IZJ1
1261	chr10:72972487..72972494,+	0.850129	0.233593	1.48591	1.39352	0.166098	0.656232	chr10	72972487	72972494	+	p2@UNC5B	UNC5B	entrezgene:219699	HGNC:12568	uniprot:Q8IZJ1
1262	chr10:72977780..72977801,-	2.92622	0.380611	2.67421	2.02564	0.0463172	0.420512	chr10	72977780	72977801	-	p1@LOC728978	LOC728978	entrezgene:728978
1263	chr10:72977812..72977830,-	5.56748	0.851048	2.63439	2.5809	0.010364	0.233557	chr10	72977812	72977830	-	p1@ENST00000447119	ENST00000447119
1264	chr10:72977983..72978023,-	0.587243	0.604911	0.013034	1.37513	1	1	chr10	72977983	72978023	-	p2@LOC728978	LOC728978	entrezgene:728978
1265	chr10:73079000..73079024,+	5.541	7.80265	-0.425367	3.05785	0.27242	0.764856	chr10	73079000	73079024	+	p1@SLC29A3	SLC29A3	entrezgene:55315	HGNC:23096	uniprot:Q9BZD2
1266	chr10:73156664..73156716,+	3.94327	10.4442	-1.34622	3.02001	0.0103495	0.233462	chr10	73156664	73156716	+	p1@CDH23	CDH23	entrezgene:100653137,entrezgene:64072	HGNC:13733	uniprot:F6U049,uniprot:G3XCN8,uniprot:E7ESV7,uniprot:E9PEX1,uniprot:E7ESV5,uniprot:E7EVB0,uniprot:Q6P152,uniprot:Q9H251,uniprot:Q8N5B3,uniprot:A5D6V9,uniprot:Q5QGS6
1267	chr10:73533270..73533303,-	21.0838	32.4198	-0.555423	4.76097	0.06114	0.461885	chr10	73533270	73533303	-	p1@C10orf54	C10orf54	entrezgene:64115	HGNC:30085	uniprot:Q9H7M9
1268	chr10:73533309..73533321,-	0.476921	0.996095	-0.847281	1.40685	0.307415	0.794949	chr10	73533309	73533321	-	p2@C10orf54	C10orf54	entrezgene:64115	HGNC:30085	uniprot:Q9H7M9
1269	chr10:73533326..73533335,-	0.97346	1.17743	-0.193197	1.60236	0.922878	1	chr10	73533326	73533335	-	p3@C10orf54	C10orf54	entrezgene:64115	HGNC:30085	uniprot:Q9H7M9
1270	chr10:735553..735647,-	6.61035	9.07003	-0.383457	3.23229	0.38835	0.853751	chr10	735553	735647	-	p1@DIP2C	DIP2C	entrezgene:22982	HGNC:29150	uniprot:Q9Y2E4,uniprot:Q86XV3
1271	chr10:73576110..73576192,-	0.3121	0.672628	-0.821121	1.28006	0.409453	0.86701	chr10	73576110	73576192	-	p@chr10:73576110..73576192,-
1272	chr10:73576479..73576520,-	0.746216	1.65444	-0.979468	1.61015	0.133384	0.608504	chr10	73576479	73576520	-	p@chr10:73576479..73576520,-
1273	chr10:73576587..73576627,-	2.65489	2.55433	0.108989	2.20242	1	1	chr10	73576587	73576627	-	p@chr10:73576587..73576627,-
1274	chr10:73576634..73576697,-	1.41802	1.18482	0.289622	1.73351	0.804073	1	chr10	73576634	73576697	-	p@chr10:73576634..73576697,-
1275	chr10:73576943..73576992,-	0.716108	0.932053	-0.27873	1.48007	0.736783	1	chr10	73576943	73576992	-	p@chr10:73576943..73576992,-
1276	chr10:73577115..73577138,-	1.45735	3.22439	-1.03672	2.02701	0.0784684	0.513916	chr10	73577115	73577138	-	p@chr10:73577115..73577138,-
1277	chr10:73577179..73577199,-	1.25015	2.30884	-0.769213	1.85067	0.162115	0.652047	chr10	73577179	73577199	-	p@chr10:73577179..73577199,-
1278	chr10:73578451..73578484,-	0.306534	0.926339	-1.23669	1.3322	0.219048	0.714892	chr10	73578451	73578484	-	p@chr10:73578451..73578484,-
1279	chr10:73579309..73579331,-	5.50548	9.43808	-0.721199	3.15305	0.0928514	0.543617	chr10	73579309	73579331	-	p5@PSAP	PSAP	entrezgene:5660	HGNC:9498
1280	chr10:73579349..73579361,-	0.513549	1.15123	-0.948281	1.44964	0.268864	0.760799	chr10	73579349	73579361	-	p12@PSAP	PSAP	entrezgene:5660	HGNC:9498
1281	chr10:73579502..73579547,-	1.0384	1.81632	-0.684829	1.72695	0.29895	0.789453	chr10	73579502	73579547	-	p8@PSAP	PSAP	entrezgene:5660	HGNC:9498
1282	chr10:735808..735834,-	1.68539	1.50823	0.202764	1.84462	1	1	chr10	735808	735834	-	p2@DIP2C	DIP2C	entrezgene:22982	HGNC:29150	uniprot:Q5SS79
1283	chr10:73581681..73581767,-	4.46836	7.95256	-0.762216	2.94589	0.0716204	0.494754	chr10	73581681	73581767	-	p4@PSAP	PSAP	entrezgene:5660	HGNC:9498
1284	chr10:73587869..73587888,-	0.795285	1.48075	-0.750339	1.59884	0.290314	0.782383	chr10	73587869	73587888	-	p10@PSAP	PSAP	entrezgene:5660	HGNC:9498	uniprot:P07602
1285	chr10:73587891..73587911,-	1.87726	4.37879	-1.11523	2.24958	0.00976903	0.231002	chr10	73587891	73587911	-	p7@PSAP	PSAP	entrezgene:5660	HGNC:9498	uniprot:P07602
1286	chr10:73588656..73588715,-	2.59393	5.11175	-0.901267	2.45564	0.0435421	0.412947	chr10	73588656	73588715	-	p@chr10:73588656..73588715,-
1287	chr10:73588784..73588799,-	0.868148	1.14989	-0.308096	1.56904	0.78231	1	chr10	73588784	73588799	-	p@chr10:73588784..73588799,-
1288	chr10:73588807..73588828,-	5.72137	9.13089	-0.608963	3.16456	0.10563	0.565888	chr10	73588807	73588828	-	p@chr10:73588807..73588828,-
1289	chr10:73588920..73588964,-	1.29279	0.658472	0.906521	1.61331	0.420441	0.87653	chr10	73588920	73588964	-	p@chr10:73588920..73588964,-
1290	chr10:73590916..73590954,-	1.15813	2.95293	-1.20932	1.92291	0.0185538	0.291834	chr10	73590916	73590954	-	p@chr10:73590916..73590954,-
1291	chr10:73591637..73591683,-	0.807786	1.37415	-0.631942	1.58602	0.440927	0.882868	chr10	73591637	73591683	-	p@chr10:73591637..73591683,-
1292	chr10:73594214..73594228,-	1.07076	2.28254	-0.955243	1.80129	0.12874	0.597589	chr10	73594214	73594228	-	p@chr10:73594214..73594228,-
1293	chr10:73610996..73611015,-	867.377	1458.44	-0.678156	10.0805	0.035091	0.37798	chr10	73610996	73611015	-	p1@PSAP	PSAP	entrezgene:5660	HGNC:9498	uniprot:F5H0X6,uniprot:P07602
1294	chr10:73611030..73611041,-	34.2854	38.9434	-0.112889	5.24077	0.67236	0.989218	chr10	73611030	73611041	-	p3@PSAP	PSAP	entrezgene:5660	HGNC:9498	uniprot:Q5BJH1
1295	chr10:73611046..73611061,-	46.7043	50.345	-0.0716311	5.63942	0.801262	1	chr10	73611046	73611061	-	p2@PSAP	PSAP	entrezgene:5660	HGNC:9498	uniprot:Q5BJH1
1296	chr10:73723965..73724042,+	3.11383	1.43612	1.1075	2.16879	0.0414344	0.405718	chr10	73723965	73724042	+	p2@CHST3	CHST3	entrezgene:9469	HGNC:1971	uniprot:Q7LGC8
1297	chr10:73724131..73724206,+	1.3282	1.21564	0.169529	1.7154	0.923916	1	chr10	73724131	73724206	+	p1@CHST3	CHST3	entrezgene:9469	HGNC:1971	uniprot:Q7LGC8
1298	chr10:73725072..73725107,+	2.51168	1.17038	1.07627	2.01116	0.122638	0.587793	chr10	73725072	73725107	+	p@chr10:73725072..73725107,+
1299	chr10:73730296..73730317,+	2.30569	2.29984	-0.0327604	2.09969	1	1	chr10	73730296	73730317	+	p@chr10:73730296..73730317,+
1300	chr10:73848196..73848207,-	0.625935	1.29927	-0.871727	1.51036	0.236163	0.729576	chr10	73848196	73848207	-	p6@SPOCK2	SPOCK2	entrezgene:9806	HGNC:13564
1301	chr10:73848209..73848220,-	0.332696	0.876762	-1.08196	1.32753	0.353454	0.830595	chr10	73848209	73848220	-	p7@SPOCK2	SPOCK2	entrezgene:9806	HGNC:13564
1302	chr10:73848236..73848250,-	5.83383	12.3651	-1.04519	3.32509	0.0204554	0.30241	chr10	73848236	73848250	-	p2@SPOCK2	SPOCK2	entrezgene:9806	HGNC:13564
1303	chr10:73848262..73848315,-	15.9678	41.3733	-1.35529	4.74475	0.00128396	0.102176	chr10	73848262	73848315	-	p1@SPOCK2	SPOCK2	entrezgene:9806	HGNC:13564
1304	chr10:73848333..73848352,-	3.02794	8.38139	-1.40601	2.78422	0.00150609	0.109942	chr10	73848333	73848352	-	p3@SPOCK2	SPOCK2	entrezgene:9806	HGNC:13564
1305	chr10:73975657..73975739,-	10.5786	6.39497	0.785531	3.47839	0.0607548	0.46025	chr10	73975657	73975739	-	p2@ASCC1	ASCC1	entrezgene:51008	HGNC:24268	uniprot:E9PL92,uniprot:E9PSA3,uniprot:Q8N9N2
1306	chr10:73975742..73975830,+	118.75	104.274	0.232216	6.86059	0.489775	0.91697	chr10	73975742	73975830	+	p1@ANAPC16	ANAPC16	entrezgene:119504	HGNC:26976	uniprot:Q96DE5,uniprot:C5H3H2
1307	chr10:73975998..73976020,-	3.04263	1.90925	0.700248	2.22192	0.217409	0.714892	chr10	73975998	73976020	-	p3@ASCC1	ASCC1	entrezgene:51008	HGNC:24268
1308	chr10:73976025..73976074,-	14.3203	15.0932	-0.0121548	4.0605	0.968583	1	chr10	73976025	73976074	-	p1@ASCC1	ASCC1	entrezgene:51008	HGNC:24268	uniprot:Q8N9N2,uniprot:E9PKM6,uniprot:E9PQZ6,uniprot:E9PM82,uniprot:E9PQ44,uniprot:E9PJM2
1309	chr10:74033444..74033476,-	1.50201	0.771431	0.91774	1.70095	0.194425	0.695293	chr10	74033444	74033476	-	p@chr10:74033444..74033476,-
1310	chr10:74033672..74033688,+	253.761	122.13	1.19265	7.77318	0.0844541	0.526555	chr10	74033672	74033688	+	p1@DDIT4	DDIT4	entrezgene:54541	HGNC:24944	uniprot:Q9NX09
1311	chr10:74033760..74033769,+	1.39842	0.835033	0.718046	1.67565	0.386273	0.853751	chr10	74033760	74033769	+	p2@DDIT4	DDIT4	entrezgene:54541	HGNC:24944
1312	chr10:74034090..74034110,+	7.44249	2.9288	1.42666	3.00149	0.0504752	0.436125	chr10	74034090	74034110	+	p3@DDIT4	DDIT4	entrezgene:54541	HGNC:24944
1313	chr10:74034443..74034457,+	0.538805	0.149505	1.31131	1.26105	0.457646	0.894622	chr10	74034443	74034457	+	p5@DDIT4	DDIT4	entrezgene:54541	HGNC:24944
1314	chr10:74034624..74034637,+	1.53021	0.593458	1.26337	1.68004	0.1263	0.592063	chr10	74034624	74034637	+	p12@DDIT4	DDIT4	entrezgene:54541	HGNC:24944
1315	chr10:74034702..74034715,+	2.35364	0.867587	1.40069	1.94361	0.0825979	0.52185	chr10	74034702	74034715	+	p9@DDIT4	DDIT4	entrezgene:54541	HGNC:24944
1316	chr10:74035081..74035090,+	1.86323	0.69219	1.35363	1.79536	0.11362	0.57203	chr10	74035081	74035090	+	p10@DDIT4	DDIT4	entrezgene:54541	HGNC:24944
1317	chr10:74035366..74035390,+	4.97856	1.35384	1.85163	2.52034	0.0223226	0.31636	chr10	74035366	74035390	+	p@chr10:74035366..74035390,+
1318	chr10:74057038..74057053,-	0.483876	0.297435	0.570466	1.27105	0.841629	1	chr10	74057038	74057053	-	p@chr10:74057038..74057053,-
1319	chr10:74057848..74057875,-	1.01909	0.352253	1.33881	1.4808	0.225534	0.722316	chr10	74057848	74057875	-	p@chr10:74057848..74057875,-
1320	chr10:74086541..74086546,+	2.10662	2.30349	0.0220092	2.08074	1	1	chr10	74086541	74086546	+	p@chr10:74086541..74086546,+
1321	chr10:74114654..74114694,-	21.981	22.905	0.0107385	4.61034	0.993549	1	chr10	74114654	74114694	-	p1@DNAJB12	DNAJB12	entrezgene:54788	HGNC:14891	uniprot:Q9NXW2
1322	chr10:74114696..74114709,-	1.3524	1.20723	0.202436	1.71849	0.923916	1	chr10	74114696	74114709	-	p3@DNAJB12	DNAJB12	entrezgene:54788	HGNC:14891	uniprot:Q9NXW2
1323	chr10:74114714..74114757,-	6.2682	6.50158	0.00555272	3.05803	1	1	chr10	74114714	74114757	-	p2@DNAJB12	DNAJB12	entrezgene:54788	HGNC:14891	uniprot:Q9NXW2
1324	chr10:74385811..74385859,-	68.0357	63.4205	0.172187	6.10874	0.507206	0.917954	chr10	74385811	74385859	-	p1@MICU1	MICU1	entrezgene:10367	HGNC:1530
1325	chr10:74385876..74385891,-	12.0302	10.0045	0.329847	3.73989	0.294183	0.784053	chr10	74385876	74385891	-	p2@MICU1	MICU1	entrezgene:10367	HGNC:1530	uniprot:F6XEV2,uniprot:E9PQV6,uniprot:Q9BPX6
1326	chr10:74451883..74451912,+	37.7508	28.2114	0.505186	5.19804	0.127961	0.596149	chr10	74451883	74451912	+	p1@MCU	MCU	entrezgene:90550	HGNC:23526	uniprot:Q8NE86
1327	chr10:7452947..7453017,-	25.2932	40.014	-0.619338	5.02239	0.101146	0.558003	chr10	7452947	7453017	-	p@chr10:7452947..7453017,-
1328	chr10:7453445..7453459,-	0.668762	1.2379	-0.728126	1.52007	0.380056	0.853751	chr10	7453445	7453459	-	p1@SFMBT2	SFMBT2	entrezgene:57713	HGNC:20256	uniprot:Q5T981,uniprot:Q5T980,uniprot:Q5VUG0
1329	chr10:74767626..74767641,-	0.771222	0.644034	0.270275	1.44232	0.982934	1	chr10	74767626	74767641	-	p@chr10:74767626..74767641,-
1330	chr10:74856613..74856631,-	98.59	96.7827	0.0992379	6.64571	0.812137	1	chr10	74856613	74856631	-	p1@P4HA1	P4HA1	entrezgene:5033	HGNC:8546	uniprot:P13674
1331	chr10:74870253..74870287,+	3.50886	3.38059	0.110116	2.45551	0.877627	1	chr10	74870253	74870287	+	p1@NUDT13	NUDT13	entrezgene:25961	HGNC:18827	uniprot:Q5SQM6,uniprot:B4E059,uniprot:B4DV90
1332	chr10:74927719..74927805,-	21.5151	19.2661	0.2146	4.50592	0.410855	0.868667	chr10	74927719	74927805	-	p1@ECD	ECD	entrezgene:11319	HGNC:17029	uniprot:O95905
1333	chr10:74927810..74927834,-	10.9657	9.2411	0.31096	3.62788	0.396294	0.860152	chr10	74927810	74927834	-	p2@ECD	ECD	entrezgene:11319	HGNC:17029	uniprot:O95905
1334	chr10:74927875..74927881,+	3.21569	2.56976	0.369872	2.31572	0.497147	0.917954	chr10	74927875	74927881	+	p1@FAM149B1	FAM149B1	entrezgene:317662	HGNC:29162	uniprot:Q96BN6
1335	chr10:75006559..75006578,-	0.874759	0.860193	0.0722951	1.51496	1	1	chr10	75006559	75006578	-	p@chr10:75006559..75006578,-
1336	chr10:75006638..75006657,-	1.1187	0.615755	0.797608	1.5525	0.561702	0.946349	chr10	75006638	75006657	-	p@chr10:75006638..75006657,-
1337	chr10:75006966..75006977,-	1.89958	0.699358	1.34778	1.79487	0.0599833	0.45784	chr10	75006966	75006977	-	p2@DNAJC9	DNAJC9	entrezgene:23234	HGNC:19123	uniprot:B2RMW6,uniprot:Q8WXX5
1338	chr10:75006999..75007077,-	57.1863	38.4879	0.628357	5.72306	0.0177356	0.28691	chr10	75006999	75007077	-	p1@DNAJC9	DNAJC9	entrezgene:23234	HGNC:19123	uniprot:B2RMW6,uniprot:Q8WXX5
1339	chr10:75012141..75012167,-	1.07315	1.00971	0.130667	1.61145	1	1	chr10	75012141	75012167	-	p3@MRPS16	MRPS16	entrezgene:51021	HGNC:14048
1340	chr10:75012310..75012337,-	10.5214	5.74698	0.922682	3.44554	0.00507885	0.180121	chr10	75012310	75012337	-	p2@MRPS16	MRPS16	entrezgene:51021	HGNC:14048
1341	chr10:75012360..75012408,-	125.037	96.5879	0.429274	6.87656	0.110985	0.571455	chr10	75012360	75012408	-	p1@MRPS16	MRPS16	entrezgene:51021	HGNC:14048	uniprot:B4E032
1342	chr10:75012491..75012523,+	2.32488	2.3069	0.0661555	2.10885	1	1	chr10	75012491	75012523	+	p2@ENST00000457147,p2@uc001jtu.1	ENST00000457147
1343	chr10:75012527..75012552,+	3.33289	1.92542	0.810139	2.27332	0.0996984	0.555281	chr10	75012527	75012552	+	p1@ENST00000457147,p1@uc001jtu.1	ENST00000457147
1344	chr10:7514000..7514008,-	0.420584	1.20581	-1.23623	1.42716	0.176332	0.670187	chr10	7514000	7514008	-	p1@ENST00000420395	ENST00000420395
1345	chr10:75173785..75173844,-	56.0149	50.4847	0.21339	5.81722	0.372052	0.849029	chr10	75173785	75173844	-	p1@ANXA7	ANXA7	entrezgene:310	HGNC:545	uniprot:P20073,uniprot:B4DT77,uniprot:B2R657
1346	chr10:75182495..75182499,-	94.985	92.2686	0.108863	6.60149	0.703787	0.997388	chr10	75182495	75182499	-	p1@ENST00000440913	ENST00000440913
1347	chr10:75255356..75255425,-	1.69801	3.8724	-1.07957	2.16146	0.032945	0.367302	chr10	75255356	75255425	-	p@chr10:75255356..75255425,-
1348	chr10:75255473..75255485,+	1.41136	1.63776	-0.144164	1.79708	0.878869	1	chr10	75255473	75255485	+	p2@ENST00000422977	ENST00000422977
1349	chr10:75255502..75255520,+	1.69798	2.32633	-0.372087	1.96727	0.494037	0.917954	chr10	75255502	75255520	+	p1@ENST00000422977	ENST00000422977
1350	chr10:75255668..75255679,-	1.36713	0.729346	0.855723	1.65208	0.287869	0.782383	chr10	75255668	75255679	-	p2@PPP3CB	PPP3CB	entrezgene:5532	HGNC:9315	uniprot:F5H0F8
1351	chr10:75255724..75255792,-	8.98965	9.64449	-0.0404159	3.49321	0.908656	1	chr10	75255724	75255792	-	p1@PPP3CB	PPP3CB	entrezgene:5532	HGNC:9315	uniprot:Q5F2F8,uniprot:P16298,uniprot:E9PBI5,uniprot:Q8N1F0
1352	chr10:75336088..75336112,-	2.30154	4.84355	-0.9955	2.35961	0.127596	0.595093	chr10	75336088	75336112	-	p3@USP54	USP54	entrezgene:159195	HGNC:23513
1353	chr10:75351088..75351113,-	5.03674	2.17248	1.27204	2.60626	0.131473	0.603727	chr10	75351088	75351113	-	p1@USP54	USP54	entrezgene:159195	HGNC:23513
1354	chr10:75361338..75361352,-	1.23801	0.407589	1.42789	1.5599	0.161412	0.650111	chr10	75361338	75361352	-	p@chr10:75361338..75361352,-
1355	chr10:75361373..75361400,-	0.875529	0.442771	0.870801	1.44495	0.609033	0.965111	chr10	75361373	75361400	-	p@chr10:75361373..75361400,-
1356	chr10:75385728..75385774,-	5.592	3.65618	0.655747	2.79154	0.091182	0.540195	chr10	75385728	75385774	-	p2@USP54	USP54	entrezgene:159195	HGNC:23513
1357	chr10:75490225..75490276,-	13.5865	18.5628	-0.385725	4.1208	0.156538	0.644228	chr10	75490225	75490276	-	p1@AGAP5,p1@BMS1P4	AGAP5	entrezgene:729096,entrezgene:729092	HGNC:23652,HGNC:23467
1358	chr10:75490314..75490360,+	4.30997	5.22582	-0.219483	2.73001	0.56628	0.951112	chr10	75490314	75490360	+	p1@C10orf102	C10orf102		HGNC:31431
1359	chr10:75503753..75503804,-	1.14861	1.29507	-0.10389	1.67561	0.949802	1	chr10	75503753	75503804	-	p@chr10:75503753..75503804,-
1360	chr10:75504005..75504036,-	17.7823	16.6867	0.163869	4.29522	0.671626	0.989218	chr10	75504005	75504036	-	p@chr10:75504005..75504036,-
1361	chr10:75504063..75504077,-	0.561986	0.95902	-0.607669	1.42747	0.438499	0.882825	chr10	75504063	75504077	-	p@chr10:75504063..75504077,-
1362	chr10:75504105..75504190,+	49.1439	48.042	0.105346	5.68121	0.705948	0.99917	chr10	75504105	75504190	+	p1@SEC24C	SEC24C	entrezgene:9632	HGNC:10705	uniprot:P53992,uniprot:E7EP00,uniprot:G5EA31,uniprot:B4DZT4,uniprot:F6RFB3
1363	chr10:75532028..75532089,+	13.0988	15.8272	-0.226019	3.98912	0.443234	0.884714	chr10	75532028	75532089	+	p1@FUT11	FUT11	entrezgene:170384	HGNC:19233	uniprot:Q495W5
1364	chr10:75532398..75532498,+	2.17297	2.46415	-0.116528	2.09911	1	1	chr10	75532398	75532498	+	p2@FUT11	FUT11	entrezgene:170384	HGNC:19233
1365	chr10:75532712..75532799,+	1.2674	0.687036	0.828789	1.61611	0.363461	0.839665	chr10	75532712	75532799	+	p4@FUT11	FUT11	entrezgene:170384	HGNC:19233
1366	chr10:75532821..75532859,+	4.0934	3.28922	0.394423	2.54796	0.553504	0.946349	chr10	75532821	75532859	+	p@chr10:75532821..75532859,+
1367	chr10:75532864..75532904,+	2.56314	0.780216	1.62328	1.97844	0.00578906	0.188299	chr10	75532864	75532904	+	p5@FUT11	FUT11	entrezgene:170384	HGNC:19233
1368	chr10:75541699..75541720,-	2.71271	2.15811	0.370899	2.1797	0.537307	0.936534	chr10	75541699	75541720	-	p@chr10:75541699..75541720,-
1369	chr10:75541796..75541836,+	103.021	87.447	0.309978	6.65122	0.252027	0.747351	chr10	75541796	75541836	+	p1@CHCHD1	CHCHD1	entrezgene:118487	HGNC:23518	uniprot:Q96BP2,uniprot:A6NJX6
1370	chr10:75545329..75545383,+	17.8996	15.8579	0.238297	4.26368	0.423717	0.877987	chr10	75545329	75545383	+	p1@KIAA0913	KIAA0913	entrezgene:23053	HGNC:23528	uniprot:A7E2V4
1371	chr10:75545391..75545414,+	1.86605	2.31149	-0.235463	2.00521	0.845114	1	chr10	75545391	75545414	+	p2@KIAA0913	KIAA0913	entrezgene:23053	HGNC:23528
1372	chr10:75568865..75568889,-	0.343103	1.2199	-1.47314	1.40236	0.104828	0.563754	chr10	75568865	75568889	-	p3@NDST2	NDST2	entrezgene:8509	HGNC:7681
1373	chr10:75571341..75571364,-	9.32814	10.7746	-0.158168	3.56603	0.652019	0.989218	chr10	75571341	75571364	-	p1@NDST2	NDST2	entrezgene:8509	HGNC:7681	uniprot:P52849
1374	chr10:75571566..75571584,-	7.33746	9.52563	-0.311643	3.33507	0.293909	0.783696	chr10	75571566	75571584	-	p2@NDST2	NDST2	entrezgene:8509	HGNC:7681	uniprot:P52849,uniprot:B4E139
1375	chr10:75634242..75634250,-	1.06028	0.958011	0.182141	1.59185	1	1	chr10	75634242	75634250	-	p3@CAMK2G	CAMK2G	entrezgene:818	HGNC:1463	uniprot:Q5SWX3
1376	chr10:75634265..75634321,-	19.4526	21.699	-0.0907795	4.47833	0.758818	1	chr10	75634265	75634321	-	p1@CAMK2G	CAMK2G	entrezgene:818	HGNC:1463
1377	chr10:75634326..75634354,-	1.75464	1.85409	-0.0196195	1.92375	1	1	chr10	75634326	75634354	-	p2@CAMK2G	CAMK2G	entrezgene:818	HGNC:1463	uniprot:Q13555,uniprot:B4DVQ3,uniprot:Q13280,uniprot:Q8WU40
1378	chr10:75670882..75670898,+	82.0474	75.8949	0.27312	6.39205	0.608137	0.964533	chr10	75670882	75670898	+	p1@PLAU	PLAU	entrezgene:5328	HGNC:9052
1379	chr10:75673436..75673452,+	0.766494	0.715211	0.135447	1.45742	0.982934	1	chr10	75673436	75673452	+	p2@PLAU	PLAU	entrezgene:5328	HGNC:9052	uniprot:Q59GZ8
1380	chr10:75757841..75757851,+	3.52754	3.74314	-0.025449	2.4809	0.994575	1	chr10	75757841	75757851	+	p2@VCL	VCL	entrezgene:7414	HGNC:12665	uniprot:P18206,uniprot:B3KXA2
1381	chr10:75757863..75757897,+	142.093	163.658	-0.118766	7.25217	0.690245	0.989218	chr10	75757863	75757897	+	p1@VCL	VCL	entrezgene:7414	HGNC:12665	uniprot:P18206,uniprot:B4DTM7,uniprot:B3KXA2
1382	chr10:75878775..75878809,+	0.984776	0.594282	0.675236	1.50468	0.427553	0.877987	chr10	75878775	75878809	+	p@chr10:75878775..75878809,+
1383	chr10:75879226..75879265,+	1.20866	0.725512	0.699994	1.59933	0.454321	0.892876	chr10	75879226	75879265	+	p@chr10:75879226..75879265,+
1384	chr10:75910539..75910609,-	18.3069	20.1298	-0.0753333	4.38775	0.779889	1	chr10	75910539	75910609	-	p1@AP3M1	AP3M1	entrezgene:26985	HGNC:569	uniprot:Q9Y2T2
1385	chr10:75910969..75910989,+	8.32324	9.90759	-0.18994	3.44062	0.594581	0.960728	chr10	75910969	75910989	+	p2@ADK	ADK	entrezgene:132	HGNC:257	uniprot:P55263
1386	chr10:75910990..75910995,+	0.718332	0.960413	-0.31299	1.48263	0.736783	1	chr10	75910990	75910995	+	p5@ADK	ADK	entrezgene:132	HGNC:257
1387	chr10:75936300..75936322,+	9.1232	8.20816	0.215069	3.44209	0.573614	0.955995	chr10	75936300	75936322	+	p3@ADK	ADK	entrezgene:132	HGNC:257	uniprot:P55263,uniprot:Q5JQ10,uniprot:B7Z800
1388	chr10:75936500..75936537,+	51.7307	47.5916	0.203187	5.73309	0.614193	0.968532	chr10	75936500	75936537	+	p1@ADK	ADK	entrezgene:132	HGNC:257	uniprot:B7Z800
1389	chr10:75936542..75936557,+	7.4792	6.64762	0.2264	3.20986	0.634766	0.98465	chr10	75936542	75936557	+	p4@ADK	ADK	entrezgene:132	HGNC:257	uniprot:B7Z800
1390	chr10:76585205..76585251,+	4.15623	3.64856	0.236817	2.57154	0.638833	0.987969	chr10	76585205	76585251	+	p3@KAT6B	KAT6B	entrezgene:23522	HGNC:17582
1391	chr10:76585303..76585354,+	3.94243	3.13084	0.368687	2.48811	0.519038	0.924985	chr10	76585303	76585354	+	p4@KAT6B	KAT6B	entrezgene:23522	HGNC:17582
1392	chr10:76586311..76586341,+	5.38977	4.64124	0.264724	2.83207	0.597904	0.960728	chr10	76586311	76586341	+	p2@KAT6B	KAT6B	entrezgene:23522	HGNC:17582
1393	chr10:76586348..76586366,+	19.009	18.2156	0.126257	4.37388	0.741357	1	chr10	76586348	76586366	+	p1@KAT6B	KAT6B	entrezgene:23522	HGNC:17582
1394	chr10:76871235..76871292,+	5.815	4.09742	0.554449	2.85506	0.211625	0.713844	chr10	76871235	76871292	+	p3@SAMD8	SAMD8	entrezgene:142891	HGNC:26320	uniprot:Q96LT4
1395	chr10:76871353..76871394,+	17.3534	12.605	0.52366	4.14755	0.155642	0.644228	chr10	76871353	76871394	+	p2@SAMD8	SAMD8	entrezgene:142891	HGNC:26320	uniprot:Q96LT4
1396	chr10:76871395..76871398,+	2.77364	1.4247	0.96947	2.1044	0.151461	0.637581	chr10	76871395	76871398	+	p6@SAMD8	SAMD8	entrezgene:142891	HGNC:26320	uniprot:Q96LT4
1397	chr10:76871399..76871426,+	22.9272	13.9827	0.768365	4.44699	0.084787	0.527744	chr10	76871399	76871426	+	p1@SAMD8	SAMD8	entrezgene:142891	HGNC:26320	uniprot:Q96LT4
1398	chr10:76969909..76969942,+	2.26644	1.23514	0.894587	1.96498	0.267572	0.760799	chr10	76969909	76969942	+	p3@VDAC2	VDAC2	entrezgene:7417	HGNC:12672	uniprot:P45880
1399	chr10:76970186..76970202,-	1.04231	0.456217	1.05419	1.50285	0.333513	0.815854	chr10	76970186	76970202	-	p@chr10:76970186..76970202,-
1400	chr10:76970379..76970388,+	1.92975	0.991018	0.962781	1.85513	0.265612	0.760799	chr10	76970379	76970388	+	p4@VDAC2	VDAC2	entrezgene:7417	HGNC:12672	uniprot:Q5JSD2
1401	chr10:76970533..76970602,+	48.4616	25.5518	1.00144	5.42365	0.00125502	0.101397	chr10	76970533	76970602	+	p1@VDAC2	VDAC2	entrezgene:7417	HGNC:12672	uniprot:B4DKM5
1402	chr10:76970762..76970795,+	1.78567	0.88492	0.972318	1.79504	0.156324	0.644228	chr10	76970762	76970795	+	p2@VDAC2	VDAC2	entrezgene:7417	HGNC:12672	uniprot:Q5JSD1
1403	chr10:76995675..76995688,-	2.49376	0.697116	1.73298	1.95078	0.0221978	0.315496	chr10	76995675	76995688	-	p3@COMTD1	COMTD1	entrezgene:118881	HGNC:26309
1404	chr10:76995689..76995737,-	17.1943	6.93776	1.37694	3.98275	0.00320001	0.152509	chr10	76995689	76995737	-	p1@COMTD1	COMTD1	entrezgene:118881	HGNC:26309	uniprot:F5GZW4
1405	chr10:7708892..7708911,-	1.03264	2.22449	-0.989606	1.77913	0.14461	0.626868	chr10	7708892	7708911	-	p2@ITIH5	ITIH5	entrezgene:80760	HGNC:21449	uniprot:Q5T663
1406	chr10:7708918..7708939,-	2.92035	7.7194	-1.34459	2.71513	0.00494346	0.17871	chr10	7708918	7708939	-	p1@ITIH5	ITIH5	entrezgene:80760	HGNC:21449	uniprot:Q5T663
1407	chr10:77161133..77161176,-	2.26993	2.05659	0.20145	2.0672	0.794842	1	chr10	77161133	77161176	-	p3@ZNF503	ZNF503	entrezgene:84858	HGNC:23589
1408	chr10:77161504..77161530,-	9.64469	8.49615	0.228646	3.47303	0.702443	0.996118	chr10	77161504	77161530	-	p1@ZNF503	ZNF503	entrezgene:84858	HGNC:23589	uniprot:Q96F45
1409	chr10:77161533..77161546,-	6.82129	10.0579	-0.489265	3.31378	0.16528	0.656208	chr10	77161533	77161546	-	p2@ZNF503	ZNF503	entrezgene:84858	HGNC:23589	uniprot:Q96F45
1410	chr10:77161650..77161661,-	3.42289	4.92896	-0.452715	2.56547	0.333385	0.815854	chr10	77161650	77161661	-	p4@ZNF503	ZNF503	entrezgene:84858	HGNC:23589	uniprot:Q96F45
1411	chr10:77169337..77169381,-	4.53708	2.65762	0.803777	2.5568	0.0541632	0.441284	chr10	77169337	77169381	-	p@chr10:77169337..77169381,-
1412	chr10:77191203..77191214,+	0.413712	0.986328	-0.995258	1.37786	0.307415	0.794949	chr10	77191203	77191214	+	p2@C10orf11	C10orf11	entrezgene:83938	HGNC:23405	uniprot:A6NG64
1413	chr10:77191364..77191422,+	11.916	14.0779	-0.162742	3.86797	0.722429	1	chr10	77191364	77191422	+	p1@C10orf11	C10orf11	entrezgene:83938	HGNC:23405	uniprot:A6NG64
1414	chr10:7829909..7829963,-	20.5876	20.8752	0.0391814	4.50687	0.911541	1	chr10	7829909	7829963	-	p1@KIN	KIN	entrezgene:22944	HGNC:6327	uniprot:O60870,uniprot:F5GXB3
1415	chr10:7830112..7830121,+	13.3775	13.6478	0.0336331	3.95019	0.991843	1	chr10	7830112	7830121	+	p2@ATP5C1	ATP5C1	entrezgene:509	HGNC:833
1416	chr10:7830125..7830151,+	133.548	130.684	0.0943758	7.07816	0.775285	1	chr10	7830125	7830151	+	p1@ATP5C1	ATP5C1	entrezgene:509	HGNC:833	uniprot:B4DL14
1417	chr10:7860460..7860497,+	5.65183	6.45118	-0.138424	2.98479	0.73072	1	chr10	7860460	7860497	+	p1@TAF3	TAF3	entrezgene:83860	HGNC:17303	uniprot:Q5VWG9
1418	chr10:79397202..79397249,-	3.70313	6.13522	-0.654986	2.71107	0.16074	0.649536	chr10	79397202	79397249	-	p3@KCNMA1	KCNMA1	entrezgene:3778	HGNC:6284	uniprot:Q5SVK5
1419	chr10:79397391..79397419,-	1.48886	1.13237	0.415677	1.74819	0.729131	1	chr10	79397391	79397419	-	p5@KCNMA1	KCNMA1	entrezgene:3778	HGNC:6284	uniprot:F8WA96,uniprot:Q12791
1420	chr10:79397479..79397530,-	6.47629	4.24305	0.669989	2.95061	0.362254	0.839665	chr10	79397479	79397530	-	p2@KCNMA1	KCNMA1	entrezgene:3778	HGNC:6284
1421	chr10:79397557..79397575,-	3.60263	3.84629	-0.0198429	2.51186	1	1	chr10	79397557	79397575	-	p1@KCNMA1	KCNMA1	entrezgene:3778	HGNC:6284	uniprot:Q12791,uniprot:Q59FH2
1422	chr10:79397688..79397725,-	0.96652	0.774139	0.325706	1.53095	0.967681	1	chr10	79397688	79397725	-	p6@KCNMA1	KCNMA1	entrezgene:3778	HGNC:6284
1423	chr10:79398224..79398246,-	2.96623	2.40249	0.354901	2.25243	0.632963	0.983189	chr10	79398224	79398246	-	p4@KCNMA1	KCNMA1	entrezgene:3778	HGNC:6284	uniprot:Q5SVJ7
1424	chr10:79686483..79686527,-	7.13015	4.87509	0.600804	3.05206	0.201153	0.700398	chr10	79686483	79686527	-	p1@DLG5	DLG5	entrezgene:9231	HGNC:2904
1425	chr10:79686841..79686883,-	4.21874	2.36792	0.853586	2.46459	0.113737	0.57203	chr10	79686841	79686883	-	p3@DLG5	DLG5	entrezgene:9231	HGNC:2904
1426	chr10:79700488..79700501,-	8.1814	1.88835	2.18152	3.02255	0.042147	0.407284	chr10	79700488	79700501	-	p@chr10:79700488..79700501,-
1427	chr10:79789245..79789284,-	19.0879	16.6039	0.269129	4.35065	0.473087	0.907002	chr10	79789245	79789284	-	p1@POLR3A	POLR3A	entrezgene:11128	HGNC:30074	uniprot:F5H7E9
1428	chr10:79789291..79789309,-	4.39301	2.71569	0.732418	2.54159	0.249522	0.743729	chr10	79789291	79789309	-	p2@POLR3A	POLR3A	entrezgene:11128	HGNC:30074	uniprot:O14802
1429	chr10:79793612..79793631,+	12.2686	14.0933	-0.100988	3.94197	0.872987	1	chr10	79793612	79793631	+	p1@RPS24	RPS24	entrezgene:6229	HGNC:10411	uniprot:P62847
1430	chr10:79795098..79795122,+	3.32931	2.48711	0.459103	2.3324	0.442804	0.884577	chr10	79795098	79795122	+	p2@RPS24	RPS24	entrezgene:6229	HGNC:10411
1431	chr10:79795270..79795297,+	47.8896	27.4261	0.866084	5.43144	0.0145757	0.264806	chr10	79795270	79795297	+	p@chr10:79795270..79795297,+
1432	chr10:79800373..79800422,+	2.26965	1.08019	1.04407	1.94445	0.0861964	0.529413	chr10	79800373	79800422	+	p@chr10:79800373..79800422,+
1433	chr10:80737664..80737698,-	1.58498	1.61416	0.113618	1.86044	0.961412	1	chr10	80737664	80737698	-	p@chr10:80737664..80737698,-
1434	chr10:80827167..80827213,-	0.544642	0.669159	-0.19736	1.3664	0.988305	1	chr10	80827167	80827213	-	p1@LOC283050	LOC283050	entrezgene:283050
1435	chr10:80828679..80828700,+	4.58521	4.60836	0.0655517	2.72713	0.956197	1	chr10	80828679	80828700	+	p2@ZMIZ1	ZMIZ1	entrezgene:57178	HGNC:16493	uniprot:Q9ULJ6,uniprot:A0JLS3
1436	chr10:80828712..80828771,+	23.7262	21.192	0.255176	4.6552	0.567468	0.952282	chr10	80828712	80828771	+	p1@ZMIZ1	ZMIZ1	entrezgene:57178	HGNC:16493	uniprot:Q9ULJ6,uniprot:A0JLS3
1437	chr10:80828774..80828785,+	2.04279	1.40431	0.557313	1.92859	0.397695	0.861901	chr10	80828774	80828785	+	p6@ZMIZ1	ZMIZ1	entrezgene:57178	HGNC:16493	uniprot:Q9ULJ6,uniprot:A0JLS3
1438	chr10:80908760..80908810,+	0.724298	0.800718	-0.0739534	1.45697	1	1	chr10	80908760	80908810	+	p@chr10:80908760..80908810,+
1439	chr10:8095593..8095625,+	3.10696	1.10354	1.47122	2.14068	0.0984911	0.551961	chr10	8095593	8095625	+	p3@GATA3	GATA3	entrezgene:2625	HGNC:4172
1440	chr10:8096631..8096660,+	4.01948	8.32356	-0.988888	2.8984	0.023697	0.321014	chr10	8096631	8096660	+	p1@GATA3	GATA3	entrezgene:2625	HGNC:4172
1441	chr10:8096772..8096787,+	0.424545	1.1317	-1.14331	1.41257	0.176332	0.670187	chr10	8096772	8096787	+	p2@GATA3	GATA3	entrezgene:2625	HGNC:4172	uniprot:P23771
1442	chr10:81002081..81002137,+	0.959241	1.25376	-0.293987	1.6124	0.922878	1	chr10	81002081	81002137	+	p@chr10:81002081..81002137,+
1443	chr10:81002418..81002443,+	0.550117	0.943758	-0.612482	1.42071	0.438499	0.882825	chr10	81002418	81002443	+	p@chr10:81002418..81002443,+
1444	chr10:81002562..81002621,+	2.67536	2.95213	-0.0799014	2.25017	1	1	chr10	81002562	81002621	+	p@chr10:81002562..81002621,+
1445	chr10:81002662..81002681,+	1.95313	2.37447	-0.21094	2.03686	0.770085	1	chr10	81002662	81002681	+	p@chr10:81002662..81002681,+
1446	chr10:81002783..81002848,+	2.15473	2.7686	-0.288248	2.1236	0.638712	0.987895	chr10	81002783	81002848	+	p@chr10:81002783..81002848,+
1447	chr10:81003044..81003099,+	1.2703	1.60913	-0.259711	1.75845	0.648702	0.989218	chr10	81003044	81003099	+	p5@ZMIZ1	ZMIZ1	entrezgene:57178	HGNC:16493
1448	chr10:81003177..81003226,+	1.58922	1.77277	-0.0975619	1.8607	0.989125	1	chr10	81003177	81003226	+	p3@ZMIZ1	ZMIZ1	entrezgene:57178	HGNC:16493
1449	chr10:81024986..81024989,+	0.906199	1.01577	-0.0938144	1.55891	1	1	chr10	81024986	81024989	+	p@chr10:81024986..81024989,+
1450	chr10:81070781..81070843,+	15.0359	8.40017	0.873363	3.86894	0.372821	0.849651	chr10	81070781	81070843	+	p4@ZMIZ1	ZMIZ1	entrezgene:57178	HGNC:16493
1451	chr10:81070847..81070875,+	1.68364	2.05983	-0.237338	1.92287	0.771247	1	chr10	81070847	81070875	+	p11@ZMIZ1	ZMIZ1	entrezgene:57178	HGNC:16493
1452	chr10:81070878..81070884,+	0.46045	0.66223	-0.379178	1.33252	0.796981	1	chr10	81070878	81070884	+	p33@ZMIZ1	ZMIZ1	entrezgene:57178	HGNC:16493
1453	chr10:81091600..81091646,-	0.732061	0.183048	1.53571	1.34917	0.193698	0.695293	chr10	81091600	81091646	-	p@chr10:81091600..81091646,-
1454	chr10:81107216..81107237,+	118.551	54.8817	1.2243	6.66045	0.0121785	0.246387	chr10	81107216	81107237	+	p1@PPIF	PPIF	entrezgene:10105	HGNC:9259	uniprot:P30405,uniprot:Q2YDB7
1455	chr10:81107247..81107269,+	12.6828	8.28776	0.695883	3.72892	0.164158	0.65459	chr10	81107247	81107269	+	p3@PPIF	PPIF	entrezgene:10105	HGNC:9259
1456	chr10:81107271..81107296,+	10.585	6.61037	0.738526	3.48958	0.179128	0.674784	chr10	81107271	81107296	+	p2@PPIF	PPIF	entrezgene:10105	HGNC:9259
1457	chr10:81109447..81109460,+	0.87924	0.504762	0.721646	1.45992	0.541744	0.936534	chr10	81109447	81109460	+	p4@PPIF	PPIF	entrezgene:10105	HGNC:9259
1458	chr10:81111269..81111285,+	1.31367	0.759266	0.753548	1.63888	0.287869	0.782383	chr10	81111269	81111285	+	p@chr10:81111269..81111285,+
1459	chr10:81113608..81113707,+	0.676999	0.294612	0.978544	1.34315	0.510607	0.917954	chr10	81113608	81113707	+	p@chr10:81113608..81113707,+
1460	chr10:81205156..81205223,-	0.684146	1.16892	-0.625618	1.50589	0.505961	0.917954	chr10	81205156	81205223	-	p2@ZCCHC24	ZCCHC24	entrezgene:219654	HGNC:26911	uniprot:Q8N2G6
1461	chr10:81205373..81205429,-	11.8845	19.95	-0.742349	4.04375	0.154353	0.642588	chr10	81205373	81205429	-	p1@ZCCHC24	ZCCHC24	entrezgene:219654	HGNC:26911	uniprot:Q8N2G6
1462	chr10:81315925..81315936,-	2.02662	7.22591	-1.81032	2.53077	0.0749338	0.50253	chr10	81315925	81315936	-	p@chr10:81315925..81315936,-
1463	chr10:81316041..81316047,-	1.43407	2.62866	-0.818586	1.92944	0.394497	0.859207	chr10	81316041	81316047	-	p@chr10:81316041..81316047,-
1464	chr10:81316163..81316188,-	5.36515	10.9553	-1.08072	3.189	0.286728	0.782383	chr10	81316163	81316188	-	p@chr10:81316163..81316188,-
1465	chr10:81316229..81316244,-	0.219444	0.747011	-1.29655	1.25764	0.246627	0.741272	chr10	81316229	81316244	-	p@chr10:81316229..81316244,-
1466	chr10:81316247..81316267,-	0.267338	1.20334	-1.72575	1.3687	0.0863532	0.530105	chr10	81316247	81316267	-	p@chr10:81316247..81316267,-
1467	chr10:81316373..81316410,-	0.274048	0.785294	-1.14298	1.28684	0.219048	0.714892	chr10	81316373	81316410	-	p@chr10:81316373..81316410,-
1468	chr10:81316620..81316641,-	0.346958	3.78049	-3.04232	1.82276	0.00350297	0.15661	chr10	81316620	81316641	-	p@chr10:81316620..81316641,-
1469	chr10:81316918..81316929,-	0.544632	1.66409	-1.43374	1.54415	0.148538	0.634035	chr10	81316918	81316929	-	p@chr10:81316918..81316929,-
1470	chr10:81316934..81316944,-	0.262464	0.651549	-0.957313	1.25291	0.409453	0.86701	chr10	81316934	81316944	-	p@chr10:81316934..81316944,-
1471	chr10:81320162..81320168,-	209.357	368.869	-0.883095	7.97672	0.427632	0.877991	chr10	81320162	81320168	-	p1@SFTPA1,p1@SFTPA2	SFTPA1	entrezgene:653509,entrezgene:729238	HGNC:10798,HGNC:10799	uniprot:E3VLC8,uniprot:Q8IWL1
1472	chr10:81320211..81320219,-	0.898308	3.62851	-1.88242	1.92993	0.0357818	0.381087	chr10	81320211	81320219	-	p2@SFTPA1,p2@SFTPA2	SFTPA1	entrezgene:653509,entrezgene:729238	HGNC:10798,HGNC:10799	uniprot:E3VLC8,uniprot:Q8IWL1
1473	chr10:81370619..81370628,+	0.544803	1.56715	-1.29614	1.5244	0.17639	0.670212	chr10	81370619	81370628	+	p5@SFTPA1	SFTPA1	entrezgene:653509	HGNC:10798	uniprot:Q8IWL2,uniprot:E3VLE0,uniprot:B4DNP6
1474	chr10:81370638..81370651,+	1.01352	2.83044	-1.37672	1.84985	0.137415	0.616258	chr10	81370638	81370651	+	p3@SFTPA1	SFTPA1	entrezgene:653509	HGNC:10798	uniprot:Q8IWL2,uniprot:E3VLE0,uniprot:B4DNP6
1475	chr10:81370689..81370700,+	45.4893	101.808	-1.21533	5.99502	0.277382	0.771296	chr10	81370689	81370700	+	p4@SFTPA1	SFTPA1	entrezgene:653509	HGNC:10798	uniprot:Q8IWL2,uniprot:B4DNW5,uniprot:G5E9J3,uniprot:E3VLE0,uniprot:B4DNP6
1476	chr10:81374195..81374212,+	0.752908	2.68406	-1.67342	1.77287	0.0857199	0.5285	chr10	81374195	81374212	+	p@chr10:81374195..81374212,+
1477	chr10:81374450..81374461,+	0.478652	1.36119	-1.29945	1.47239	0.219433	0.715426	chr10	81374450	81374461	+	p@chr10:81374450..81374461,+
1478	chr10:81374557..81374568,+	0.748616	2.05599	-1.31022	1.67146	0.186052	0.683784	chr10	81374557	81374568	+	p@chr10:81374557..81374568,+
1479	chr10:81374587..81374595,+	0.374357	1.396	-1.57334	1.43986	0.111064	0.571455	chr10	81374587	81374595	+	p@chr10:81374587..81374595,+
1480	chr10:81374637..81374663,+	1.19225	4.02062	-1.67275	2.04892	0.0723605	0.496631	chr10	81374637	81374663	+	p@chr10:81374637..81374663,+
1481	chr10:81374732..81374743,+	0.362424	1.45338	-1.6699	1.45002	0.0456902	0.418975	chr10	81374732	81374743	+	p@chr10:81374732..81374743,+
1482	chr10:81374752..81374761,+	1.14465	1.48809	-0.372479	1.6947	0.719951	1	chr10	81374752	81374761	+	p@chr10:81374752..81374761,+
1483	chr10:81374787..81374798,+	0.34551	0.645312	-0.664376	1.28443	0.599858	0.960728	chr10	81374787	81374798	+	p@chr10:81374787..81374798,+
1484	chr10:81374819..81374828,+	0.736533	1.10497	-0.507373	1.508	0.786533	1	chr10	81374819	81374828	+	p@chr10:81374819..81374828,+
1485	chr10:81664635..81664675,+	0.329143	1.2342	-1.53469	1.39724	0.111841	0.57203	chr10	81664635	81664675	+	p1@MBL1P	MBL1P	entrezgene:100288974,entrezgene:8512	HGNC:6921
1486	chr10:81708854..81708867,-	0.398315	2.03075	-2.00421	1.56624	0.00848738	0.219602	chr10	81708854	81708867	-	p1@SFTPD	SFTPD	entrezgene:6441	HGNC:10803	uniprot:P35247
1487	chr10:81838411..81838457,+	28.6155	17.5065	0.794248	4.75849	0.0589814	0.454352	chr10	81838411	81838457	+	p1@C10orf57	C10orf57	entrezgene:80195	HGNC:25804	uniprot:Q5JTC0,uniprot:Q5JTC1,uniprot:Q8TBM7
1488	chr10:81838710..81838719,-	0.714073	0.0353541	2.41358	1.30638	0.0614636	0.462567	chr10	81838710	81838719	-	p3@ENST00000432070	ENST00000432070
1489	chr10:81838798..81838845,+	20.3021	2.68582	2.98026	4.05021	0.00214549	0.127942	chr10	81838798	81838845	+	p3@C10orf57	C10orf57	entrezgene:80195	HGNC:25804
1490	chr10:81839013..81839043,+	4.87609	2.88157	0.809297	2.63548	0.206192	0.707488	chr10	81839013	81839043	+	p2@C10orf57	C10orf57	entrezgene:80195	HGNC:25804
1491	chr10:81892415..81892447,+	1.47331	1.97787	-0.341158	1.85627	0.515552	0.921562	chr10	81892415	81892447	+	p2@PLAC9	PLAC9	entrezgene:219348	HGNC:19255	uniprot:Q5JTB6
1492	chr10:81892478..81892493,+	1.40961	1.15899	0.302264	1.71884	0.932761	1	chr10	81892478	81892493	+	p1@PLAC9	PLAC9	entrezgene:219348	HGNC:19255	uniprot:Q5JTB6
1493	chr10:81923888..81923903,-	0.703903	0.946915	-0.319942	1.47692	0.736783	1	chr10	81923888	81923903	-	p@chr10:81923888..81923903,-
1494	chr10:81930620..81930663,-	0.749149	0.876253	-0.145031	1.4796	1	1	chr10	81930620	81930663	-	p3@ANXA11	ANXA11	entrezgene:311	HGNC:535	uniprot:B7Z6L0
1495	chr10:81961339..81961353,-	1.52385	0.547295	1.35979	1.67034	0.16667	0.657208	chr10	81961339	81961353	-	p@chr10:81961339..81961353,-
1496	chr10:81965277..81965306,-	199.157	118.189	0.829459	7.45185	0.174347	0.670187	chr10	81965277	81965306	-	p1@ANXA11	ANXA11	entrezgene:311	HGNC:535	uniprot:Q5T0G9
1497	chr10:81965307..81965351,-	32.8427	27.0205	0.360893	5.05221	0.327777	0.815854	chr10	81965307	81965351	-	p2@ANXA11	ANXA11	entrezgene:311	HGNC:535	uniprot:P50995,uniprot:B4DVE7,uniprot:Q5T0G8
1498	chr10:81967174..81967212,+	1.37362	0.928556	0.578252	1.68415	0.623995	0.976513	chr10	81967174	81967212	+	p1@LOC439990	LOC439990	entrezgene:439990
1499	chr10:82168240..82168322,+	48.9922	32.8236	0.66165	5.50855	0.130831	0.601899	chr10	82168240	82168322	+	p1@FAM213A	FAM213A	entrezgene:84293	HGNC:28651	uniprot:A6NDF1,uniprot:Q9BRX8
1500	chr10:82168335..82168379,+	6.51154	4.29236	0.672051	2.96422	0.246946	0.741804	chr10	82168335	82168379	+	p3@FAM213A	FAM213A	entrezgene:84293	HGNC:28651	uniprot:A6NDF1
1501	chr10:82173573..82173606,+	4.02591	3.07861	0.473703	2.52419	0.57068	0.955463	chr10	82173573	82173606	+	p2@FAM213A	FAM213A	entrezgene:84293	HGNC:28651	uniprot:Q9BRX8
1502	chr10:82214031..82214044,+	8.7314	7.07689	0.374441	3.34976	0.397224	0.861248	chr10	82214031	82214044	+	p2@TSPAN14	TSPAN14	entrezgene:81619	HGNC:23303	uniprot:B4DHY6,uniprot:Q8NG11
1503	chr10:82214052..82214087,+	44.0871	37.3633	0.321355	5.46417	0.514495	0.921522	chr10	82214052	82214087	+	p1@TSPAN14	TSPAN14	entrezgene:81619	HGNC:23303	uniprot:A6NEP9,uniprot:Q8N2P5
1504	chr10:82219029..82219047,+	4.51928	3.94615	0.281232	2.6702	0.701763	0.995597	chr10	82219029	82219047	+	p8@TSPAN14	TSPAN14	entrezgene:81619	HGNC:23303	uniprot:Q8NG11
1505	chr10:82278440..82278495,+	3.33852	2.54097	0.449683	2.34394	0.513753	0.921415	chr10	82278440	82278495	+	p3@TSPAN14	TSPAN14	entrezgene:81619	HGNC:23303
1506	chr10:82295750..82295775,-	0.547054	0.952292	-0.633683	1.42855	0.44764	0.888882	chr10	82295750	82295775	-	p1@ENST00000417559	ENST00000417559
1507	chr10:85899247..85899273,+	31.7811	32.2882	0.0439482	5.08892	0.892013	1	chr10	85899247	85899273	+	p2@GHITM	GHITM	entrezgene:27069	HGNC:17281	uniprot:Q9Y6G2
1508	chr10:85899276..85899324,+	66.9952	61.8079	0.185595	6.07815	0.502867	0.917954	chr10	85899276	85899324	+	p1@GHITM	GHITM	entrezgene:27069	HGNC:17281	uniprot:Q5VT94
1509	chr10:85933549..85933568,+	13.2606	3.82708	1.95762	3.62827	0.094189	0.547181	chr10	85933549	85933568	+	p1@C10orf99	C10orf99	entrezgene:387695	HGNC:31428	uniprot:Q6UWK7
1510	chr10:85954282..85954314,+	2.8113	0.933867	1.50323	2.04439	0.0456247	0.41892	chr10	85954282	85954314	+	p1@CDHR1	CDHR1	entrezgene:92211	HGNC:14550
1511	chr10:85954317..85954331,+	1.08385	0.264266	1.66209	1.47299	0.19642	0.695293	chr10	85954317	85954331	+	p3@CDHR1	CDHR1	entrezgene:92211	HGNC:14550
1512	chr10:85954377..85954438,+	0.759261	0.334948	0.988292	1.37876	0.510607	0.917954	chr10	85954377	85954438	+	p2@CDHR1	CDHR1	entrezgene:92211	HGNC:14550	uniprot:F1T0L2,uniprot:Q96JP9,uniprot:B3KWC7
1513	chr10:86088310..86088334,+	3.70252	2.4521	0.626491	2.38795	0.176774	0.670476	chr10	86088310	86088334	+	p4@FAM190B	FAM190B	entrezgene:54462	HGNC:29197	uniprot:Q9H7U1
1514	chr10:86088337..86088377,+	30.8536	26.25	0.290683	4.96992	0.398982	0.862524	chr10	86088337	86088377	+	p2@FAM190B	FAM190B	entrezgene:54462	HGNC:29197	uniprot:Q9H7U1
1515	chr10:86088381..86088436,+	20.9173	21.0303	0.0320253	4.5073	0.958824	1	chr10	86088381	86088436	+	p1@FAM190B	FAM190B	entrezgene:54462	HGNC:29197	uniprot:Q9H7U1
1516	chr10:86184676..86184714,+	2.75922	4.64058	-0.660549	2.44113	0.131383	0.603551	chr10	86184676	86184714	+	p3@FAM190B	FAM190B	entrezgene:54462	HGNC:29197	uniprot:B4DFY4
1517	chr10:86198314..86198325,+	0.371677	0.747466	-0.764934	1.31862	0.599858	0.960728	chr10	86198314	86198325	+	p11@FAM190B	FAM190B	entrezgene:54462	HGNC:29197
1518	chr10:88126240..88126264,-	1.07958	0.669435	0.62651	1.54202	0.625656	0.977725	chr10	88126240	88126264	-	p3@GRID1	GRID1	entrezgene:2894	HGNC:4575	uniprot:G3V186,uniprot:A8KAN9,uniprot:Q9ULK0
1519	chr10:88281494..88281570,-	64.3139	68.4494	-0.0326108	6.0788	0.901374	1	chr10	88281494	88281570	-	p1@WAPAL	WAPAL	entrezgene:23063	HGNC:23293	uniprot:Q7Z5K2
1520	chr10:88391381..88391386,-	1.06135	1.00246	0.125587	1.60678	1	1	chr10	88391381	88391386	-	p1@RPL7AP8	RPL7AP8		HGNC:23738
1521	chr10:88428227..88428300,+	0.0896223	0.870752	-2.17238	1.23678	0.046394	0.420512	chr10	88428227	88428300	+	p1@LDB3	LDB3	entrezgene:11155	HGNC:15710
1522	chr10:88516282..88516301,+	2.00738	1.94132	0.100436	1.9931	0.871599	1	chr10	88516282	88516301	+	p3@BMPR1A	BMPR1A	entrezgene:657	HGNC:1076	uniprot:P36894
1523	chr10:88516341..88516391,+	6.50675	4.38416	0.615918	2.95537	0.0888592	0.535001	chr10	88516341	88516391	+	p1@BMPR1A	BMPR1A	entrezgene:657	HGNC:1076	uniprot:P36894
1524	chr10:88516396..88516426,+	2.46887	1.92243	0.396507	2.08612	0.523387	0.928707	chr10	88516396	88516426	+	p2@BMPR1A	BMPR1A	entrezgene:657	HGNC:1076	uniprot:P36894
1525	chr10:88516519..88516533,+	2.04173	2.57458	-0.261631	2.07306	0.701601	0.995501	chr10	88516519	88516533	+	p5@BMPR1A	BMPR1A	entrezgene:657	HGNC:1076	uniprot:P36894
1526	chr10:88715509..88715533,+	0.346101	0.739241	-0.827879	1.30589	0.599858	0.960728	chr10	88715509	88715533	+	p@chr10:88715509..88715533,+
1527	chr10:88717312..88717335,-	3.07638	3.40347	-0.0876978	2.35962	0.892471	1	chr10	88717312	88717335	-	p2@MMRN2	MMRN2	entrezgene:79812	HGNC:19888	uniprot:Q9H8L6
1528	chr10:88717337..88717379,-	7.2374	9.69437	-0.361659	3.32171	0.339126	0.820389	chr10	88717337	88717379	-	p1@MMRN2	MMRN2	entrezgene:79812	HGNC:19888	uniprot:Q9H8L6
1529	chr10:88717384..88717401,-	0.554448	0.824226	-0.432677	1.39922	0.678811	0.989218	chr10	88717384	88717401	-	p3@MMRN2	MMRN2	entrezgene:79812	HGNC:19888	uniprot:Q9H8L6
1530	chr10:88718314..88718388,+	6.17058	18.2147	-1.51928	3.62174	0.0010467	0.094426	chr10	88718314	88718388	+	p1@SNCG	SNCG	entrezgene:6623	HGNC:11141	uniprot:F8W754
1531	chr10:88718397..88718424,+	0.375192	1.20562	-1.36178	1.41079	0.104828	0.563754	chr10	88718397	88718424	+	p3@SNCG	SNCG	entrezgene:6623	HGNC:11141	uniprot:O76070
1532	chr10:88719108..88719194,+	0.704213	3.79382	-2.18765	1.92049	0.0105643	0.235681	chr10	88719108	88719194	+	p2@SNCG	SNCG	entrezgene:6623	HGNC:11141
1533	chr10:88728230..88728245,+	146.165	58.179	1.34995	6.86376	0.0382522	0.392926	chr10	88728230	88728245	+	p1@C10orf116	C10orf116	entrezgene:10974	HGNC:24043	uniprot:E9PE14
1534	chr10:88729123..88729131,-	1.47439	0.211634	2.35564	1.61413	0.0414421	0.405718	chr10	88729123	88729131	-	p2@ENST00000418273	ENST00000418273
1535	chr10:88729200..88729221,-	1.10147	0.184706	2.06643	1.48373	0.0754047	0.503747	chr10	88729200	88729221	-	p4@MMRN2	MMRN2	entrezgene:79812	HGNC:19888
1536	chr10:88729979..88729997,-	0.533967	0.0247878	2.16043	1.23156	0.146796	0.630161	chr10	88729979	88729997	-	p@chr10:88729979..88729997,-
1537	chr10:88730088..88730132,+	3.91717	1.02831	1.85586	2.29588	0.0117356	0.243739	chr10	88730088	88730132	+	p1@AGAP11	AGAP11	entrezgene:119385	HGNC:29421	uniprot:Q8TF27
1538	chr10:88730922..88731004,-	10.0881	2.92651	1.8358	3.28625	0.00366301	0.159136	chr10	88730922	88731004	-	p1@uc001kec.1	uc001kec.1
1539	chr10:88780049..88780051,+	0.986728	0.0749888	2.5718	1.42566	0.0413709	0.405718	chr10	88780049	88780051	+	p1@FAM25A,p1@FAM25B,p1@FAM25C,p1@FAM25G	FAM25A	entrezgene:100132929,entrezgene:100133093,entrezgene:643161,entrezgene:644054	HGNC:23436,HGNC:23584,HGNC:23586,HGNC:23590	uniprot:Q5VTM1
1540	chr10:88854518..88854634,-	37.9853	25.4113	0.652583	5.17063	0.062172	0.46474	chr10	88854518	88854634	-	p1@GLUD1	GLUD1	entrezgene:2746	HGNC:4335	uniprot:P00367,uniprot:F8WA20,uniprot:F5GYQ4
1541	chr10:88854637..88854657,-	17.7062	17.4035	0.0998442	4.29209	0.776162	1	chr10	88854637	88854657	-	p4@GLUD1	GLUD1	entrezgene:2746	HGNC:4335	uniprot:F5GYQ4
1542	chr10:88854665..88854699,-	9.99564	7.83662	0.412619	3.48835	0.228424	0.725504	chr10	88854665	88854699	-	p3@GLUD1	GLUD1	entrezgene:2746	HGNC:4335	uniprot:F5GYQ4
1543	chr10:88854756..88854807,-	7.07684	3.96903	0.892035	3.00233	0.0708569	0.491922	chr10	88854756	88854807	-	p2@GLUD1	GLUD1	entrezgene:2746	HGNC:4335	uniprot:E9KL48,uniprot:P00367
1544	chr10:88854926..88854985,+	14.3333	15.4001	-0.0348975	4.07606	0.912886	1	chr10	88854926	88854985	+	p1@FAM35A	FAM35A	entrezgene:54537	HGNC:28773	uniprot:A6NDK8,uniprot:Q86V20
1545	chr10:89102091..89102112,-	13.7569	11.9981	0.260355	3.93596	0.45299	0.892876	chr10	89102091	89102112	-	p1@ENST00000413961	ENST00000413961
1546	chr10:89102126..89102155,-	3.77978	3.95767	-0.00890943	2.53504	1	1	chr10	89102126	89102155	-	p2@ENST00000413961	ENST00000413961
1547	chr10:89102208..89102219,-	4.3557	2.94832	0.601611	2.55655	0.137572	0.61629	chr10	89102208	89102219	-	p1@ENST00000458739	ENST00000458739
1548	chr10:89264625..89264637,+	2.12133	2.16091	0.0301173	2.04799	1	1	chr10	89264625	89264637	+	p2@MINPP1	MINPP1	entrezgene:9562	HGNC:7102	uniprot:Q9UNW1,uniprot:B4E394
1549	chr10:89264642..89264665,+	8.19897	9.26776	-0.118385	3.39748	0.71368	1	chr10	89264642	89264665	+	p1@MINPP1	MINPP1	entrezgene:9562	HGNC:7102	uniprot:Q9UNW1,uniprot:B4E394
1550	chr10:89419595..89419643,+	19.6133	33.1402	-0.695369	4.7029	0.0633113	0.467528	chr10	89419595	89419643	+	p1@PAPSS2	PAPSS2	entrezgene:9060	HGNC:8604	uniprot:O95340,uniprot:Q5TB52
1551	chr10:89520122..89520126,+	0.601556	0.911212	-0.414162	1.44078	0.857836	1	chr10	89520122	89520126	+	p@chr10:89520122..89520126,+
1552	chr10:89577910..89578010,-	38.2133	42.1774	-0.0573431	5.39071	0.857947	1	chr10	89577910	89578010	-	p1@ATAD1	ATAD1	entrezgene:84896	HGNC:25903	uniprot:Q8NBU5
1553	chr10:89578062..89578099,+	0.403679	0.805562	-0.767193	1.34285	0.509995	0.917954	chr10	89578062	89578099	+	p1@CFL1P1	CFL1P1	entrezgene:142913	HGNC:28560
1554	chr10:89622301..89622327,+	0.689074	0.555229	0.307505	1.39454	0.834842	1	chr10	89622301	89622327	+	p@chr10:89622301..89622327,+
1555	chr10:89623339..89623350,+	2.66057	2.20933	0.310542	2.17189	0.601168	0.960728	chr10	89623339	89623350	+	p3@PTEN	PTEN	entrezgene:5728	HGNC:9588	uniprot:F6KD01,uniprot:P60484
1556	chr10:89623352..89623426,+	73.6628	72.5276	0.0808459	6.24084	0.838903	1	chr10	89623352	89623426	+	p1@PTEN	PTEN	entrezgene:5728	HGNC:9588	uniprot:F6KD01,uniprot:P60484
1557	chr10:89705730..89705742,+	0.795051	0.892934	-0.0948101	1.49584	1	1	chr10	89705730	89705742	+	p2@ENST00000395256	ENST00000395256
1558	chr10:90342658..90342707,+	1.12623	0.657159	0.728217	1.56477	0.454321	0.892876	chr10	90342658	90342707	+	p@chr10:90342658..90342707,+
1559	chr10:90342964..90342986,-	0.692337	0.726182	-0.00875813	1.42916	1	1	chr10	90342964	90342986	-	p2@RNLS	RNLS	entrezgene:55328	HGNC:25641	uniprot:Q5VYX0
1560	chr10:90343062..90343088,-	3.30416	4.17219	-0.268558	2.49009	0.608429	0.964601	chr10	90343062	90343088	-	p1@RNLS	RNLS	entrezgene:55328	HGNC:25641	uniprot:Q5VYX0
1561	chr10:90465995..90466007,+	1.14152	0.0780303	2.72959	1.47557	0.028794	0.344391	chr10	90465995	90466007	+	p@chr10:90465995..90466007,+
1562	chr10:90519754..90519788,+	0.668022	0.372173	0.719334	1.35738	0.510607	0.917954	chr10	90519754	90519788	+	p1@LIPN	LIPN	entrezgene:643418	HGNC:23452
1563	chr10:90611407..90611418,-	1.55081	1.59851	0.0196349	1.82991	1	1	chr10	90611407	90611418	-	p7@ANKRD22	ANKRD22	entrezgene:118932	HGNC:28321	uniprot:Q5VYY1
1564	chr10:90611469..90611481,-	1.61021	1.08532	0.582981	1.7787	0.437041	0.882825	chr10	90611469	90611481	-	p8@ANKRD22	ANKRD22	entrezgene:118932	HGNC:28321	uniprot:Q5VYY1
1565	chr10:90611492..90611535,-	8.05966	4.73881	0.873809	3.17753	0.174885	0.670187	chr10	90611492	90611535	-	p2@ANKRD22	ANKRD22	entrezgene:118932	HGNC:28321	uniprot:Q5VYY1
1566	chr10:90611566..90611608,-	5.87715	4.11807	0.595975	2.87365	0.315382	0.803918	chr10	90611566	90611608	-	p1@ANKRD22	ANKRD22	entrezgene:118932	HGNC:28321	uniprot:Q5VYY1
1567	chr10:90611619..90611637,-	1.12878	1.38507	-0.213882	1.6789	0.829586	1	chr10	90611619	90611637	-	p3@ANKRD22	ANKRD22	entrezgene:118932	HGNC:28321	uniprot:Q5VYY1
1568	chr10:90611686..90611697,-	0.860297	1.03802	-0.187428	1.54273	1	1	chr10	90611686	90611697	-	p4@ANKRD22	ANKRD22	entrezgene:118932	HGNC:28321	uniprot:Q5VYY1
1569	chr10:90639994..90640030,+	6.25072	9.46462	-0.541604	3.22986	0.148849	0.634333	chr10	90639994	90640030	+	p1@STAMBPL1	STAMBPL1	entrezgene:57559	HGNC:24105	uniprot:Q96FJ0
1570	chr10:90640033..90640048,+	0.813444	1.03905	-0.259117	1.52477	0.890664	1	chr10	90640033	90640048	+	p3@STAMBPL1	STAMBPL1	entrezgene:57559	HGNC:24105	uniprot:Q96FJ0
1571	chr10:90640185..90640282,+	3.80678	3.48302	0.187034	2.5164	0.714462	1	chr10	90640185	90640282	+	p2@STAMBPL1	STAMBPL1	entrezgene:57559	HGNC:24105	uniprot:Q96FJ0
1572	chr10:90697890..90697903,-	1.96424	3.42929	-0.721561	2.1601	0.183567	0.680894	chr10	90697890	90697903	-	p@chr10:90697890..90697903,-
1573	chr10:90699296..90699439,-	0.786049	1.10339	-0.379351	1.53176	0.64174	0.988309	chr10	90699296	90699439	-	p1@AK127229	AK127229
1574	chr10:90701084..90701099,-	1.44624	2.31614	-0.580717	1.90464	0.267311	0.760799	chr10	90701084	90701099	-	p@chr10:90701084..90701099,-
1575	chr10:90707094..90707147,-	2.04702	4.93851	-1.1619	2.34039	0.0557577	0.444668	chr10	90707094	90707147	-	p@chr10:90707094..90707147,-
1576	chr10:90708582..90708630,-	0.459822	0.572487	-0.206882	1.31809	1	1	chr10	90708582	90708630	-	p3@ACTA2	ACTA2	entrezgene:59	HGNC:130	uniprot:P62736
1577	chr10:90712520..90712536,-	4.32424	22.8037	-2.27325	3.69422	0.000760705	0.0814265	chr10	90712520	90712536	-	p1@ACTA2	ACTA2	entrezgene:59	HGNC:130	uniprot:P62736,uniprot:B4DUI8
1578	chr10:90749936..90749994,+	0.592372	2.48047	-1.80766	1.69775	0.00344094	0.15524	chr10	90749936	90749994	+	p5@FAS	FAS	entrezgene:355	HGNC:11920	uniprot:P25445,uniprot:Q5T9P3
1579	chr10:90750019..90750057,+	0.817089	3.05629	-1.70103	1.84131	0.00189948	0.121876	chr10	90750019	90750057	+	p7@FAS	FAS	entrezgene:355	HGNC:11920	uniprot:P25445,uniprot:Q5T9P3
1580	chr10:90750301..90750317,+	1.0844	0.963293	0.207371	1.6029	1	1	chr10	90750301	90750317	+	p6@FAS	FAS	entrezgene:355	HGNC:11920	uniprot:P25445,uniprot:Q5T9P3
1581	chr10:90750378..90750442,+	7.30752	11.7728	-0.631857	3.4412	0.107337	0.569239	chr10	90750378	90750442	+	p2@FAS	FAS	entrezgene:355	HGNC:11920	uniprot:P25445
1582	chr10:90750457..90750492,+	1.19155	2.33445	-0.851218	1.84294	0.125396	0.591724	chr10	90750457	90750492	+	p4@FAS	FAS	entrezgene:355	HGNC:11920
1583	chr10:90750493..90750633,+	12.1375	18.8391	-0.574952	4.03871	0.127302	0.594194	chr10	90750493	90750633	+	p1@FAS	FAS	entrezgene:355	HGNC:11920	uniprot:Q5T9P3,uniprot:F5H078
1584	chr10:90751038..90751131,-	6.10176	11.2128	-0.796831	3.31148	0.0522728	0.439543	chr10	90751038	90751131	-	p2@ACTA2	ACTA2	entrezgene:59	HGNC:130	uniprot:F6UVQ4
1585	chr10:90751172..90751213,+	2.93286	4.88356	-0.65901	2.48589	0.114764	0.57203	chr10	90751172	90751213	+	p3@FAS	FAS	entrezgene:355	HGNC:11920
1586	chr10:90967063..90967082,-	2.56208	6.348	-1.21913	2.53939	0.022855	0.318886	chr10	90967063	90967082	-	p1@CH25H	CH25H	entrezgene:9023	HGNC:1907	uniprot:O95992
1587	chr10:91011525..91011541,-	6.19722	15.0627	-1.1962	3.49594	0.00432068	0.16853	chr10	91011525	91011541	-	p2@LIPA	LIPA	entrezgene:3988	HGNC:6617	uniprot:F5H6K2
1588	chr10:91011548..91011636,-	45.1628	83.7245	-0.826317	5.9261	0.00590241	0.189433	chr10	91011548	91011636	-	p1@LIPA	LIPA	entrezgene:3988	HGNC:6617	uniprot:F5H6K2
1589	chr10:91061795..91061812,+	32.9123	67.4322	-0.893068	5.55176	0.140503	0.619571	chr10	91061795	91061812	+	p1@IFIT2	IFIT2	entrezgene:3433	HGNC:5409	uniprot:P09913
1590	chr10:91087721..91087732,+	0.739771	0.986996	-0.309628	1.49628	0.740517	1	chr10	91087721	91087732	+	p4@IFIT3	IFIT3	entrezgene:3437	HGNC:5411	uniprot:O14879
1591	chr10:91087733..91087762,+	39.6108	51.1177	-0.19385	5.53729	0.76024	1	chr10	91087733	91087762	+	p1@IFIT3	IFIT3	entrezgene:3437	HGNC:5411	uniprot:O14879
1592	chr10:91087766..91087777,+	2.46743	4.03802	-0.563566	2.32794	0.474236	0.907304	chr10	91087766	91087777	+	p3@IFIT3	IFIT3	entrezgene:3437	HGNC:5411	uniprot:O14879
1593	chr10:91092277..91092294,+	30.4112	51.0877	-0.630496	5.29968	0.315693	0.804343	chr10	91092277	91092294	+	p2@IFIT3	IFIT3	entrezgene:3437	HGNC:5411	uniprot:B4DLS7
1594	chr10:91099205..91099221,+	0.295303	0.497121	-0.521044	1.23846	0.717725	1	chr10	91099205	91099221	+	p@chr10:91099205..91099221,+
1595	chr10:91152368..91152419,+	34.2784	64.8551	-0.738429	5.56969	0.315203	0.803554	chr10	91152368	91152419	+	p1@IFIT1	IFIT1	entrezgene:3434	HGNC:5407	uniprot:P09914,uniprot:Q5T7J1
1596	chr10:91174215..91174287,-	0.600721	0.788274	-0.281871	1.41235	0.850463	1	chr10	91174215	91174287	-	p4@LIPA	LIPA	entrezgene:3988	HGNC:6617	uniprot:F8W911
1597	chr10:91174314..91174403,+	20.6137	30.3051	-0.453925	4.71792	0.281597	0.777337	chr10	91174314	91174403	+	p2@IFIT5	IFIT5	entrezgene:24138	HGNC:13328	uniprot:Q13325
1598	chr10:91174486..91174528,+	4.59937	7.67996	-0.666334	2.94126	0.0507519	0.436701	chr10	91174486	91174528	+	p1@IFIT5	IFIT5	entrezgene:24138	HGNC:13328	uniprot:B4DDV1
1599	chr10:91174742..91174788,-	0.321255	0.62709	-0.706642	1.27514	0.599858	0.960728	chr10	91174742	91174788	-	p6@LIPA	LIPA	entrezgene:3988	HGNC:6617	uniprot:E7EUT7
1600	chr10:91404740..91404804,-	1.06493	0.627929	0.710342	1.53592	0.561702	0.946349	chr10	91404740	91404804	-	p1@ENST00000507624	ENST00000507624
1601	chr10:91404961..91405020,-	5.6946	2.25221	1.34907	2.69251	0.00498857	0.17871	chr10	91404961	91405020	-	p1@PANK1	PANK1	entrezgene:53354	HGNC:8598	uniprot:F8W915
1602	chr10:91461337..91461380,+	17.2316	13.333	0.426746	4.17291	0.219437	0.715426	chr10	91461337	91461380	+	p1@KIF20B	KIF20B	entrezgene:9585	HGNC:7212	uniprot:Q96Q89,uniprot:C9J6W2
1603	chr10:91596987..91596999,+	0.925573	0.811239	0.217216	1.52016	1	1	chr10	91596987	91596999	+	p@chr10:91596987..91596999,+
1604	chr10:91738434..91738456,+	11.8761	9.79142	0.326626	3.71037	0.33721	0.820041	chr10	91738434	91738456	+	p1@SNRPD2P1	SNRPD2P1		HGNC:31459
1605	chr10:92617740..92617801,-	0.927883	0.643266	0.566039	1.50865	0.758999	1	chr10	92617740	92617801	-	p1@HTR7	HTR7	entrezgene:3363	HGNC:5302	uniprot:P34969,uniprot:Q5VX03
1606	chr10:92631715..92631746,+	53.6102	50.2088	0.176964	5.78547	0.52557	0.929959	chr10	92631715	92631746	+	p1@RPP30	RPP30	entrezgene:10556	HGNC:17688	uniprot:Q5VU11,uniprot:C9JJX7
1607	chr10:92680836..92680853,-	2.10326	10.6781	-2.18846	2.80238	0.0151097	0.268164	chr10	92680836	92680853	-	p1@ANKRD1	ANKRD1	entrezgene:27063	HGNC:15819	uniprot:Q15327
1608	chr10:92922581..92922624,+	0.876634	0.815551	0.141671	1.50427	1	1	chr10	92922581	92922624	+	p5@PCGF5	PCGF5	entrezgene:84333	HGNC:28264
1609	chr10:92922625..92922667,+	0.588807	0.62045	-0.0140489	1.37343	1	1	chr10	92922625	92922667	+	p6@PCGF5	PCGF5	entrezgene:84333	HGNC:28264
1610	chr10:92922717..92922835,+	8.75184	10.3402	-0.194863	3.47988	0.574697	0.955995	chr10	92922717	92922835	+	p1@PCGF5	PCGF5	entrezgene:84333	HGNC:28264
1611	chr10:92980361..92980398,+	1.98983	1.96603	0.0713731	1.98667	0.971816	1	chr10	92980361	92980398	+	p4@PCGF5	PCGF5	entrezgene:84333	HGNC:28264	uniprot:Q86SE9
1612	chr10:92980399..92980458,+	9.0288	6.87882	0.442497	3.35638	0.281548	0.777298	chr10	92980399	92980458	+	p2@PCGF5	PCGF5	entrezgene:84333	HGNC:28264	uniprot:Q86SE9
1613	chr10:92980468..92980485,+	4.23164	4.08085	0.113626	2.62048	0.923098	1	chr10	92980468	92980485	+	p7@PCGF5	PCGF5	entrezgene:84333	HGNC:28264
1614	chr10:92980517..92980550,+	10.1173	14.2899	-0.435369	3.76308	0.257334	0.751983	chr10	92980517	92980550	+	p3@PCGF5	PCGF5	entrezgene:84333	HGNC:28264	uniprot:Q86SE9
1615	chr10:93169439..93169455,+	0.935984	1.23031	-0.300629	1.59859	0.78231	1	chr10	93169439	93169455	+	p@chr10:93169439..93169455,+
1616	chr10:93170057..93170073,+	0.734793	0.925393	-0.237872	1.4839	1	1	chr10	93170057	93170073	+	p2@HECTD2	HECTD2	entrezgene:143279	HGNC:26736	uniprot:E7ERR3,uniprot:Q5VZ98,uniprot:Q8N1X7,uniprot:B3KV18,uniprot:Q5U5R9
1617	chr10:93170081..93170180,+	8.94495	7.75229	0.261296	3.39214	0.515339	0.921562	chr10	93170081	93170180	+	p1@HECTD2	HECTD2	entrezgene:143279	HGNC:26736	uniprot:Q5U5R9,uniprot:Q5VZ98,uniprot:E7ERR3,uniprot:Q8N1X7,uniprot:B3KV18
1618	chr10:93392811..93392835,-	9.54529	9.93044	0.0893603	3.58301	0.93382	1	chr10	93392811	93392835	-	p1@PPP1R3C	PPP1R3C	entrezgene:5507	HGNC:9293	uniprot:Q9UQK1,uniprot:F5H517
1619	chr10:93558113..93558154,+	5.15318	4.35774	0.292813	2.77592	0.442477	0.88418	chr10	93558113	93558154	+	p2@TNKS2	TNKS2	entrezgene:80351	HGNC:15677	uniprot:Q9H2K2
1620	chr10:93558160..93558234,+	32.6224	34.1926	-0.00392953	5.13694	1	1	chr10	93558160	93558234	+	p1@TNKS2	TNKS2	entrezgene:80351	HGNC:15677	uniprot:Q9H2K2
1621	chr10:93567141..93567155,-	1.48016	1.18528	0.346143	1.75102	0.804073	1	chr10	93567141	93567155	-	p1@SRP9P1	SRP9P1		HGNC:23402
1622	chr10:93683519..93683594,+	48.6778	45.1807	0.164781	5.63384	0.548975	0.944163	chr10	93683519	93683594	+	p1@BTAF1	BTAF1	entrezgene:9044	HGNC:17307	uniprot:O14981,uniprot:Q2M1V9,uniprot:Q8N6J1
1623	chr10:93683595..93683616,+	1.1326	0.917454	0.322611	1.60983	0.69056	0.989218	chr10	93683595	93683616	+	p2@BTAF1	BTAF1	entrezgene:9044	HGNC:17307	uniprot:O14981,uniprot:Q2M1V9,uniprot:Q8N6J1
1624	chr10:93766212..93766218,+	0.906473	0.548184	0.664603	1.47338	0.541744	0.936534	chr10	93766212	93766218	+	p@chr10:93766212..93766218,+
1625	chr10:94000428..94000487,-	1.4274	1.03056	0.478675	1.72001	0.584357	0.956718	chr10	94000428	94000487	-	p4@CPEB3	CPEB3	entrezgene:22849	HGNC:21746	uniprot:Q8NE35
1626	chr10:94050771..94050789,-	0.615214	0.786638	-0.250698	1.4184	0.850463	1	chr10	94050771	94050789	-	p7@CPEB3	CPEB3	entrezgene:22849	HGNC:21746	uniprot:Q8NE35
1627	chr10:94050794..94050818,-	1.67308	1.5578	0.14987	1.86304	0.895475	1	chr10	94050794	94050818	-	p2@CPEB3	CPEB3	entrezgene:22849	HGNC:21746	uniprot:Q8NE35
1628	chr10:94050820..94050868,-	2.71899	2.63296	0.100224	2.2302	0.917364	1	chr10	94050820	94050868	-	p1@CPEB3	CPEB3	entrezgene:22849	HGNC:21746	uniprot:Q8NE35
1629	chr10:94050913..94050965,+	21.934	13.2138	0.804641	4.39128	0.00738372	0.207307	chr10	94050913	94050965	+	p1@MARCH5	2023-03-05	entrezgene:54708	HGNC:26025	uniprot:Q9NX47
1630	chr10:94050966..94050971,+	1.11586	0.863277	0.38	1.5934	0.69056	0.989218	chr10	94050966	94050971	+	p5@MARCH5	2023-03-05	entrezgene:54708	HGNC:26025
1631	chr10:94051039..94051050,+	2.07454	1.53134	0.463701	1.95714	0.514333	0.921491	chr10	94051039	94051050	+	p3@MARCH5	2023-03-05	entrezgene:54708	HGNC:26025
1632	chr10:94051055..94051085,+	3.9879	2.57058	0.667545	2.45277	0.215674	0.714892	chr10	94051055	94051085	+	p2@MARCH5	2023-03-05	entrezgene:54708	HGNC:26025
1633	chr10:94051095..94051111,+	1.76046	0.8708	0.990898	1.78725	0.252979	0.74932	chr10	94051095	94051111	+	p4@MARCH5	2023-03-05	entrezgene:54708	HGNC:26025
1634	chr10:94333763..94333783,-	2.7837	3.52393	-0.270614	2.33273	0.529302	0.932957	chr10	94333763	94333783	-	p2@IDE	IDE	entrezgene:3416	HGNC:5381
1635	chr10:94333784..94333860,-	39.7206	40.8601	0.0307558	5.39826	0.935075	1	chr10	94333784	94333860	-	p1@IDE	IDE	entrezgene:3416	HGNC:5381	uniprot:P14735
1636	chr10:94352819..94352838,+	1.45756	0.652809	1.07558	1.66871	0.225913	0.722316	chr10	94352819	94352838	+	p3@KIF11	KIF11	entrezgene:3832	HGNC:6388	uniprot:P52732
1637	chr10:94352840..94352868,+	3.30765	1.42671	1.20019	2.21784	0.0163617	0.276865	chr10	94352840	94352868	+	p2@KIF11	KIF11	entrezgene:3832	HGNC:6388	uniprot:P52732
1638	chr10:94352870..94352930,+	49.7756	22.1268	1.2391	5.39917	0.00021224	0.0482185	chr10	94352870	94352930	+	p1@KIF11	KIF11	entrezgene:3832	HGNC:6388
1639	chr10:94352941..94352954,+	1.21837	0.399869	1.40339	1.54446	0.117993	0.57662	chr10	94352941	94352954	+	p4@KIF11	KIF11	entrezgene:3832	HGNC:6388
1640	chr10:94449649..94449664,+	1.06501	0.90797	0.255943	1.58543	0.819414	1	chr10	94449649	94449664	+	p3@HHEX	HHEX	entrezgene:3087	HGNC:4901	uniprot:B1AQ17,uniprot:Q03014
1641	chr10:94449675..94449694,+	1.37028	1.62731	-0.174753	1.78661	0.763155	1	chr10	94449675	94449694	+	p2@HHEX	HHEX	entrezgene:3087	HGNC:4901	uniprot:B1AQ17,uniprot:Q03014
1642	chr10:94449703..94449718,+	4.86999	5.53313	-0.121579	2.82155	0.840701	1	chr10	94449703	94449718	+	p1@HHEX	HHEX	entrezgene:3087	HGNC:4901
1643	chr10:94590910..94590942,+	0.533658	1.05274	-0.787862	1.4331	0.438499	0.882825	chr10	94590910	94590942	+	p3@EXOC6	EXOC6	entrezgene:54536	HGNC:23196	uniprot:F2Z2Q3
1644	chr10:94608218..94608241,+	4.66506	3.35051	0.518904	2.63185	0.319232	0.808913	chr10	94608218	94608241	+	p2@EXOC6	EXOC6	entrezgene:54536	HGNC:23196	uniprot:B1AP46,uniprot:B3KXY5,uniprot:Q8TAG9
1645	chr10:94608245..94608292,+	15.7421	10.9293	0.580949	4.0093	0.146159	0.630132	chr10	94608245	94608292	+	p1@EXOC6	EXOC6	entrezgene:54536	HGNC:23196	uniprot:Q8TAG9,uniprot:E7EW84
1646	chr10:94833642..94833655,+	5.47439	5.67601	0.135262	2.91494	0.973109	1	chr10	94833642	94833655	+	p1@CYP26A1	CYP26A1	entrezgene:1592	HGNC:2603	uniprot:O43174,uniprot:Q5VXH9
1647	chr10:94969418..94969436,-	47.2519	38.4818	0.349912	5.52446	0.113647	0.57203	chr10	94969418	94969436	-	p1@ENST00000420392	ENST00000420392
1648	chr10:95044351..95044355,-	1.88207	1.72869	0.164464	1.93048	0.896299	1	chr10	95044351	95044355	-	p1@ENST00000394133	ENST00000394133
1649	chr10:95241966..95241996,-	6.51644	7.47246	-0.109868	3.16126	0.830111	1	chr10	95241966	95241996	-	p4@MYOF	MYOF	entrezgene:26509	HGNC:3656	uniprot:Q9NZM1
1650	chr10:95242030..95242041,-	2.7221	2.22985	0.333049	2.19214	0.549074	0.944296	chr10	95242030	95242041	-	p6@MYOF	MYOF	entrezgene:26509	HGNC:3656	uniprot:F8W8J4,uniprot:C9JCN0,uniprot:Q9NZM1
1651	chr10:95242044..95242072,-	17.4454	14.2296	0.404261	4.22765	0.373086	0.849869	chr10	95242044	95242072	-	p1@MYOF	MYOF	entrezgene:26509	HGNC:3656	uniprot:F8W8J4,uniprot:C9JCN0,uniprot:Q9NZM1
1652	chr10:95242083..95242098,-	26.0666	22.7967	0.319414	4.79414	0.502402	0.917954	chr10	95242083	95242098	-	p2@MYOF	MYOF	entrezgene:26509	HGNC:3656	uniprot:F8W8J4,uniprot:C9JCN0,uniprot:Q9NZM1
1653	chr10:95242133..95242144,-	2.33913	2.6303	-0.102825	2.15733	1	1	chr10	95242133	95242144	-	p7@MYOF	MYOF	entrezgene:26509	HGNC:3656	uniprot:F8W8J4,uniprot:C9JCN0,uniprot:Q9NZM1
1654	chr10:95242150..95242208,-	16.7645	23.0924	-0.371488	4.40956	0.273009	0.765157	chr10	95242150	95242208	-	p3@MYOF	MYOF	entrezgene:26509	HGNC:3656	uniprot:F8W8J4,uniprot:C9JCN0,uniprot:Q9NZM1
1655	chr10:95242333..95242349,-	0.68297	1.56821	-1.0294	1.57347	0.19494	0.695293	chr10	95242333	95242349	-	p5@MYOF	MYOF	entrezgene:26509	HGNC:3656	uniprot:F8W8J4,uniprot:C9JCN0,uniprot:Q9NZM1
1656	chr10:95256356..95256408,+	47.8726	17.332	1.52834	5.29614	0.000150624	0.0414021	chr10	95256356	95256408	+	p1@CEP55	CEP55	entrezgene:55165	HGNC:1161	uniprot:Q53EZ4
1657	chr10:95256421..95256437,+	3.20953	1.03766	1.57328	2.14827	0.00848432	0.219602	chr10	95256421	95256437	+	p2@CEP55	CEP55	entrezgene:55165	HGNC:1161	uniprot:Q53EZ4
1658	chr10:95360985..95360999,-	3.63851	12.7558	-1.77402	3.1361	0.0181901	0.289709	chr10	95360985	95360999	-	p1@RBP4	RBP4	entrezgene:5950	HGNC:9922	uniprot:P02753
1659	chr10:95462265..95462378,-	30.5902	25.9622	0.297316	4.94232	0.377894	0.853751	chr10	95462265	95462378	-	p1@FRA10AC1	FRA10AC1	entrezgene:118924	HGNC:1162	uniprot:Q70Z53,uniprot:F8WCS9
1660	chr10:95653687..95653765,+	23.4352	9.65081	1.33442	4.3475	0.0223415	0.316527	chr10	95653687	95653765	+	p1@SLC35G1	SLC35G1	entrezgene:159371	HGNC:26607	uniprot:Q2M3R5
1661	chr10:95653768..95653785,+	1.27539	0.46513	1.29508	1.57075	0.200263	0.699266	chr10	95653768	95653785	+	p2@SLC35G1	SLC35G1	entrezgene:159371	HGNC:26607
1662	chr10:95753654..95753713,+	4.41649	2.74165	0.714649	2.54431	0.262013	0.756479	chr10	95753654	95753713	+	p1@PLCE1	PLCE1	entrezgene:51196	HGNC:17175	uniprot:Q9P212
1663	chr10:96122645..96122675,-	4.33409	2.43783	0.855127	2.50299	0.0443251	0.41658	chr10	96122645	96122675	-	p2@NOC3L	NOC3L	entrezgene:64318	HGNC:24034	uniprot:Q8WTT2
1664	chr10:96122682..96122730,-	23.5062	17.6036	0.495506	4.56563	0.135959	0.612662	chr10	96122682	96122730	-	p1@NOC3L	NOC3L	entrezgene:64318	HGNC:24034	uniprot:Q8WTT2
1665	chr10:96122739..96122750,-	1.28029	1.75201	-0.363413	1.78248	0.648702	0.989218	chr10	96122739	96122750	-	p3@NOC3L	NOC3L	entrezgene:64318	HGNC:24034
1666	chr10:96162180..96162235,+	1.07921	1.13613	-0.0140143	1.6238	1	1	chr10	96162180	96162235	+	p3@TBC1D12	TBC1D12	entrezgene:23232	HGNC:29082	uniprot:O60347
1667	chr10:96162242..96162283,+	2.97187	2.87005	0.105253	2.30396	0.978725	1	chr10	96162242	96162283	+	p2@TBC1D12	TBC1D12	entrezgene:23232	HGNC:29082	uniprot:O60347
1668	chr10:96162285..96162309,+	0.652358	0.775153	-0.161673	1.42455	0.850463	1	chr10	96162285	96162309	+	p1@TBC1D12	TBC1D12	entrezgene:23232	HGNC:29082	uniprot:O60347
1669	chr10:96305516..96305531,+	8.26702	7.02028	0.29271	3.29575	0.47682	0.909099	chr10	96305516	96305531	+	p2@HELLS	HELLS	entrezgene:3070	HGNC:4861
1670	chr10:96305535..96305598,+	68.6359	49.3894	0.543974	5.99423	0.101678	0.559584	chr10	96305535	96305598	+	p1@HELLS	HELLS	entrezgene:3070	HGNC:4861	uniprot:Q9NRZ9,uniprot:B1ALG6
1671	chr10:96305610..96305620,+	0.946647	0.696549	0.433746	1.50763	0.827222	1	chr10	96305610	96305620	+	p3@HELLS	HELLS	entrezgene:3070	HGNC:4861	uniprot:Q9NRZ9
1672	chr10:96443542..96443563,+	12.4012	2.4289	2.4163	3.46187	0.0759441	0.505626	chr10	96443542	96443563	+	p1@CYP2C18	CYP2C18	entrezgene:1562	HGNC:2620	uniprot:P33260
1673	chr10:97023912..97023930,-	0.22764	1.83229	-2.40361	1.47728	0.0286058	0.343347	chr10	97023912	97023930	-	p@chr10:97023912..97023930,-
1674	chr10:97023984..97023998,-	0.0666543	0.653429	-1.98324	1.17969	0.111363	0.571455	chr10	97023984	97023998	-	p@chr10:97023984..97023998,-
1675	chr10:97031464..97031478,-	1.60098	1.81088	-0.108782	1.88189	0.903679	1	chr10	97031464	97031478	-	p@chr10:97031464..97031478,-
1676	chr10:97050727..97050740,-	8.74833	10.9512	-0.233408	3.53009	0.570416	0.955212	chr10	97050727	97050740	-	p3@PDLIM1	PDLIM1	entrezgene:9124	HGNC:2067
1677	chr10:97050749..97050772,-	192.475	225.578	-0.135377	7.71015	0.681337	0.989218	chr10	97050749	97050772	-	p1@PDLIM1	PDLIM1	entrezgene:9124	HGNC:2067
1678	chr10:97050777..97050806,-	33.1383	33.8373	0.0689521	5.16417	0.863464	1	chr10	97050777	97050806	-	p2@PDLIM1	PDLIM1	entrezgene:9124	HGNC:2067	uniprot:O00151
1679	chr10:97050816..97050825,-	3.41777	2.78083	0.342108	2.37206	0.470704	0.907002	chr10	97050816	97050825	-	p4@PDLIM1	PDLIM1	entrezgene:9124	HGNC:2067	uniprot:O00151
1680	chr10:97050945..97051018,-	1.22091	0.95007	0.37634	1.64056	0.811665	1	chr10	97050945	97051018	-	p5@PDLIM1	PDLIM1	entrezgene:9124	HGNC:2067	uniprot:O00151
1681	chr10:97321120..97321163,-	11.2191	12.9687	-0.186561	3.76845	0.686914	0.989218	chr10	97321120	97321163	-	p1@SORBS1	SORBS1	entrezgene:10580	HGNC:14565	uniprot:Q9BX66,uniprot:F2Z2S3
1682	chr10:97321165..97321176,-	1.44562	1.3475	0.132697	1.76012	1	1	chr10	97321165	97321176	-	p4@SORBS1	SORBS1	entrezgene:10580	HGNC:14565	uniprot:Q9BX66
1683	chr10:97416400..97416512,-	48.0712	47.6299	0.0645677	5.63337	0.883669	1	chr10	97416400	97416512	-	p1@ALDH18A1	ALDH18A1	entrezgene:5832	HGNC:9722	uniprot:P54886
1684	chr10:97416581..97416605,-	2.33457	1.23661	0.903199	1.97706	0.231777	0.729576	chr10	97416581	97416605	-	p2@ALDH18A1	ALDH18A1	entrezgene:5832	HGNC:9722	uniprot:P54886
1685	chr10:97416616..97416625,-	0.852749	0.627518	0.429111	1.46325	0.989893	1	chr10	97416616	97416625	-	p4@ALDH18A1	ALDH18A1	entrezgene:5832	HGNC:9722	uniprot:P54886
1686	chr10:97453610..97453644,-	3.23695	6.98976	-1.0371	2.70208	0.0427475	0.410134	chr10	97453610	97453644	-	p3@TCTN3	TCTN3	entrezgene:26123	HGNC:24519
1687	chr10:97453650..97453692,-	22.5099	24.3763	-0.0508153	4.65408	0.878663	1	chr10	97453650	97453692	-	p1@TCTN3	TCTN3	entrezgene:26123	HGNC:24519
1688	chr10:97453693..97453726,-	9.39208	8.58701	0.184413	3.46858	0.682669	0.989218	chr10	97453693	97453726	-	p2@TCTN3	TCTN3	entrezgene:26123	HGNC:24519
1689	chr10:97457405..97457451,+	0.626497	2.2662	-1.61681	1.67527	0.0130526	0.252295	chr10	97457405	97457451	+	p@chr10:97457405..97457451,+
1690	chr10:97515409..97515442,+	2.67836	3.47536	-0.317333	2.30871	0.567277	0.952105	chr10	97515409	97515442	+	p4@ENTPD1	ENTPD1	entrezgene:953	HGNC:3363	uniprot:G3XAF6,uniprot:B7Z599,uniprot:B4DWB9,uniprot:P49961
1691	chr10:97515449..97515460,+	1.53767	1.90823	-0.235799	1.87119	0.79386	1	chr10	97515449	97515460	+	p5@ENTPD1	ENTPD1	entrezgene:953	HGNC:3363	uniprot:G3XAF6,uniprot:B7Z599,uniprot:B4DWB9,uniprot:P49961
1692	chr10:97515494..97515508,+	1.9264	3.62636	-0.814921	2.17693	0.0953944	0.547823	chr10	97515494	97515508	+	p2@ENTPD1	ENTPD1	entrezgene:953	HGNC:3363	uniprot:B7Z599,uniprot:P49961
1693	chr10:97515882..97515893,+	3.02617	5.35706	-0.742933	2.54672	0.0684848	0.48314	chr10	97515882	97515893	+	p3@ENTPD1	ENTPD1	entrezgene:953	HGNC:3363
1694	chr10:97515907..97515927,+	29.9037	64.4678	-1.06205	5.46441	0.00223717	0.130051	chr10	97515907	97515927	+	p1@ENTPD1	ENTPD1	entrezgene:953	HGNC:3363
1695	chr10:97516303..97516333,+	0.336191	1.27416	-1.55162	1.4091	0.104828	0.563754	chr10	97516303	97516333	+	p@chr10:97516303..97516333,+
1696	chr10:97516340..97516350,+	0.616345	2.31006	-1.66266	1.67838	0.00676824	0.199989	chr10	97516340	97516350	+	p@chr10:97516340..97516350,+
1697	chr10:97667581..97667677,-	11.2692	9.58611	0.303921	3.66333	0.488998	0.916326	chr10	97667581	97667677	-	p1@ENST00000414006,p1@ENST00000427300,p1@ENST00000452942	ENST00000414006
1698	chr10:97667875..97667900,-	0.821375	0.56591	0.502839	1.4469	0.677495	0.989218	chr10	97667875	97667900	-	p3@ENST00000427300	ENST00000427300
1699	chr10:977581..977592,-	1.30318	1.52653	-0.15578	1.75214	0.972983	1	chr10	977581	977592	-	p4@LARP4B	LARP4B	entrezgene:23185	HGNC:28987	uniprot:B5MCU2
1700	chr10:977607..977616,-	2.60092	3.16941	-0.216352	2.26084	0.65438	0.989218	chr10	977607	977616	-	p3@LARP4B	LARP4B	entrezgene:23185	HGNC:28987	uniprot:B5MCU2
1701	chr10:977624..977658,-	39.1015	36.3392	0.164428	5.32937	0.57422	0.955995	chr10	977624	977658	-	p1@LARP4B	LARP4B	entrezgene:23185	HGNC:28987	uniprot:B5MCU2
1702	chr10:977662..977674,-	1.49866	1.26688	0.275746	1.77393	0.692601	0.989218	chr10	977662	977674	-	p2@LARP4B	LARP4B	entrezgene:23185	HGNC:28987	uniprot:B5MCU2
1703	chr10:977919..978010,+	2.34379	1.34351	0.803707	1.98834	0.204373	0.704812	chr10	977919	978010	+	p@chr10:977919..978010,+
1704	chr10:97803280..97803348,+	10.4753	8.41837	0.370439	3.54805	0.428598	0.879089	chr10	97803280	97803348	+	p1@CCNJ	CCNJ	entrezgene:54619	HGNC:23434
1705	chr10:97849949..97849982,-	2.52767	2.80215	-0.0861015	2.21091	1	1	chr10	97849949	97849982	-	p1@ENST00000416301,p1@ENST00000444375,p1@ENST00000452728,p1@ENST00000454638,p1@ENST00000458228	ENST00000416301
1706	chr10:97889464..97889494,+	3.45505	2.64074	0.420704	2.36386	0.470963	0.907002	chr10	97889464	97889494	+	p3@ZNF518A	ZNF518A	entrezgene:9849	HGNC:29009	uniprot:Q6AHZ1
1707	chr10:97889784..97889827,+	3.65065	4.888	-0.35063	2.59948	0.437473	0.882825	chr10	97889784	97889827	+	p1@ZNF518A	ZNF518A	entrezgene:9849	HGNC:29009
1708	chr10:97890024..97890064,+	2.3557	2.91623	-0.236523	2.18673	0.753345	1	chr10	97890024	97890064	+	p2@ZNF518A	ZNF518A	entrezgene:9849	HGNC:29009
1709	chr10:97890262..97890298,+	2.41881	3.10586	-0.288881	2.21586	0.606313	0.964533	chr10	97890262	97890298	+	p4@ZNF518A	ZNF518A	entrezgene:9849	HGNC:29009
1710	chr10:98031240..98031251,-	0.773786	1.66609	-0.941799	1.62338	0.183997	0.680894	chr10	98031240	98031251	-	p3@BLNK	BLNK	entrezgene:29760	HGNC:14211
1711	chr10:98031265..98031306,-	5.90022	13.3401	-1.12221	3.40291	0.00675719	0.199989	chr10	98031265	98031306	-	p1@BLNK	BLNK	entrezgene:29760	HGNC:14211	uniprot:Q8WV28
1712	chr10:98031310..98031338,-	1.95894	4.35335	-1.05856	2.26149	0.0218223	0.312284	chr10	98031310	98031338	-	p2@BLNK	BLNK	entrezgene:29760	HGNC:14211	uniprot:E7EP07,uniprot:F5H3H9,uniprot:Q2MD49,uniprot:F5GXS1,uniprot:Q2MD46,uniprot:F5GZV1,uniprot:Q8WV28
1713	chr10:98273668..98273688,-	0.405022	1.00504	-1.04282	1.38525	0.307415	0.794949	chr10	98273668	98273688	-	p1@TLL2	TLL2	entrezgene:7093	HGNC:11844	uniprot:Q9Y6L7
1714	chr10:98280874..98280895,-	1.22252	1.16605	0.114698	1.6785	1	1	chr10	98280874	98280895	-	p@chr10:98280874..98280895,-
1715	chr10:98346700..98346713,-	4.23954	4.96606	-0.165167	2.68758	0.727374	1	chr10	98346700	98346713	-	p3@TM9SF3	TM9SF3	entrezgene:56889	HGNC:21529	uniprot:Q9HD45
1716	chr10:98346732..98346783,-	143.808	141.392	0.0998084	7.17392	0.80212	1	chr10	98346732	98346783	-	p1@TM9SF3	TM9SF3	entrezgene:56889	HGNC:21529	uniprot:Q9HD45
1717	chr10:98346801..98346812,-	11.1265	10.3504	0.156616	3.67632	0.714805	1	chr10	98346801	98346812	-	p2@TM9SF3	TM9SF3	entrezgene:56889	HGNC:21529	uniprot:Q9HD45
1718	chr10:98416663..98416681,-	3.28168	2.86925	0.317338	2.37833	0.744855	1	chr10	98416663	98416681	-	p@chr10:98416663..98416681,-
1719	chr10:98460583..98460643,-	0.91565	3.94687	-1.97036	1.99202	0.00526932	0.181836	chr10	98460583	98460643	-	p2@PIK3AP1	PIK3AP1	entrezgene:118788	HGNC:30034
1720	chr10:98480243..98480297,-	21.1847	24.2878	-0.123852	4.59854	0.703985	0.997598	chr10	98480243	98480297	-	p1@PIK3AP1	PIK3AP1	entrezgene:118788	HGNC:30034	uniprot:Q6ZUJ8,uniprot:Q86YV3
1721	chr10:98480301..98480315,-	1.20423	1.01939	0.26844	1.65013	0.811665	1	chr10	98480301	98480315	-	p3@PIK3AP1	PIK3AP1	entrezgene:118788	HGNC:30034	uniprot:Q6ZUJ8,uniprot:Q86YV3
1722	chr10:98497290..98497306,+	0.8889	0.814665	0.197213	1.52326	1	1	chr10	98497290	98497306	+	p@chr10:98497290..98497306,+
1723	chr10:98592009..98592061,+	38.8065	40.2362	0.0158083	5.37543	0.964873	1	chr10	98592009	98592061	+	p1@C10orf12,p1@LCOR	C10orf12	entrezgene:84458,entrezgene:26148	HGNC:29503,HGNC:23420	uniprot:Q96JN0
1724	chr10:98592674..98592724,+	3.59427	2.57402	0.525166	2.38682	0.356385	0.8337	chr10	98592674	98592724	+	p2@LCOR	LCOR	entrezgene:84458	HGNC:29503	uniprot:Q96JN0
1725	chr10:98592751..98592765,+	1.84204	1.33448	0.485916	1.87425	0.513094	0.920717	chr10	98592751	98592765	+	p5@LCOR	LCOR	entrezgene:84458	HGNC:29503
1726	chr10:98592776..98592796,+	2.37179	1.64978	0.556257	2.04862	0.414386	0.87199	chr10	98592776	98592796	+	p4@LCOR	LCOR	entrezgene:84458	HGNC:29503	uniprot:Q96JN0
1727	chr10:99052382..99052413,-	10.2781	10.0412	0.0955895	3.61072	0.834734	1	chr10	99052382	99052413	-	p1@ARHGAP19	ARHGAP19	entrezgene:84986	HGNC:23724	uniprot:C9IZI4,uniprot:Q14CB8
1728	chr10:99079008..99079060,+	1.0666	1.1637	-0.0603435	1.62611	1	1	chr10	99079008	99079060	+	p1@FRAT1	FRAT1	entrezgene:10023	HGNC:3944	uniprot:Q92837
1729	chr10:99094236..99094266,-	0.714929	1.47774	-0.879724	1.57148	0.208158	0.708157	chr10	99094236	99094266	-	p2@FRAT2	FRAT2	entrezgene:23401	HGNC:16048	uniprot:Q53XP8
1730	chr10:99094458..99094500,-	6.44851	3.2703	1.01463	2.87326	0.0179214	0.288455	chr10	99094458	99094500	-	p1@FRAT2	FRAT2	entrezgene:23401	HGNC:16048	uniprot:O75474
1731	chr10:99160984..99160999,-	0.49774	1.41111	-1.25131	1.48631	0.157672	0.644228	chr10	99160984	99160999	-	p3@RRP12	RRP12	entrezgene:23223	HGNC:29100
1732	chr10:99161003..99161028,-	1.79401	1.76284	0.0782961	1.91516	0.988365	1	chr10	99161003	99161028	-	p2@RRP12	RRP12	entrezgene:23223	HGNC:29100
1733	chr10:99161033..99161108,-	15.484	11.3325	0.529215	4.01863	0.154692	0.642985	chr10	99161033	99161108	-	p1@RRP12	RRP12	entrezgene:23223	HGNC:29100	uniprot:Q5JTH9
1734	chr10:99185919..99185956,+	57.5532	39.5917	0.628728	5.73979	0.0749016	0.502455	chr10	99185919	99185956	+	p2@PGAM1	PGAM1	entrezgene:5223	HGNC:8888	uniprot:P18669
1735	chr10:99185961..99185987,+	20.8583	15.115	0.534217	4.38147	0.0684967	0.48314	chr10	99185961	99185987	+	p3@PGAM1	PGAM1	entrezgene:5223	HGNC:8888	uniprot:P18669,uniprot:Q6FHU2
1736	chr10:99185993..99186014,+	25.7065	21.611	0.316984	4.71278	0.21284	0.714892	chr10	99185993	99186014	+	p1@PGAM1	PGAM1	entrezgene:5223	HGNC:8888	uniprot:P18669,uniprot:Q6FHU2
1737	chr10:99205740..99205779,-	32.6154	33.2412	0.0244977	5.12285	0.968396	1	chr10	99205740	99205779	-	p1@EXOSC1	EXOSC1	entrezgene:51013	HGNC:17286	uniprot:B1AMU7,uniprot:B1AMU3,uniprot:B1AMU4,uniprot:Q9Y3B2
1738	chr10:99205894..99205949,+	32.1638	26.8924	0.301109	4.99976	0.423086	0.877987	chr10	99205894	99205949	+	p1@ZDHHC16	ZDHHC16	entrezgene:84287	HGNC:20714	uniprot:Q969W1,uniprot:B1AMU5
1739	chr10:99205959..99205981,+	3.268	2.44559	0.456379	2.30395	0.352824	0.830595	chr10	99205959	99205981	+	p2@ZDHHC16	ZDHHC16	entrezgene:84287	HGNC:20714
1740	chr10:99258135..99258195,-	43.4912	44.5403	0.0250947	5.5262	0.961402	1	chr10	99258135	99258195	-	p1@MMS19	MMS19	entrezgene:64210	HGNC:13824	uniprot:E9PDQ4,uniprot:F8W9Y2,uniprot:Q96T76,uniprot:B0QZ77,uniprot:Q5T454,uniprot:F8WCH8
1741	chr10:99258637..99258751,+	8.90888	9.90276	-0.0899247	3.48276	0.841129	1	chr10	99258637	99258751	+	p1@UBTD1	UBTD1	entrezgene:80019	HGNC:25683	uniprot:Q9HAC8
1742	chr10:99258760..99258810,+	0.964827	0.954771	0.0651309	1.56176	1	1	chr10	99258760	99258810	+	p2@UBTD1	UBTD1	entrezgene:80019	HGNC:25683	uniprot:Q9HAC8
1743	chr10:99344071..99344096,+	1.64713	0.793482	1.00508	1.74029	0.378005	0.853751	chr10	99344071	99344096	+	p1@HOGA1	HOGA1	entrezgene:112817	HGNC:25155
1744	chr10:99344104..99344152,+	2.11413	1.59321	0.441699	1.97281	0.644899	0.989218	chr10	99344104	99344152	+	p4@PI4K2A	PI4K2A	entrezgene:55361	HGNC:30031	uniprot:E9PAM4
1745	chr10:99393208..99393233,-	1.9719	1.77063	0.199742	1.95384	0.786244	1	chr10	99393208	99393233	-	p2@MORN4	MORN4	entrezgene:118812	HGNC:24001	uniprot:Q8NDC4
1746	chr10:99393242..99393268,-	5.00395	3.40346	0.583937	2.67443	0.322519	0.813541	chr10	99393242	99393268	-	p1@MORN4	MORN4	entrezgene:118812	HGNC:24001	uniprot:Q8WVZ3,uniprot:G3V1L7
1747	chr10:99400425..99400436,+	1.81711	2.14895	-0.172462	1.96985	0.744235	1	chr10	99400425	99400436	+	p3@PI4K2A	PI4K2A	entrezgene:55361	HGNC:30031	uniprot:Q9BTU6
1748	chr10:99400448..99400497,+	22.4934	27.5232	-0.23737	4.7077	0.34256	0.824799	chr10	99400448	99400497	+	p1@PI4K2A	PI4K2A	entrezgene:55361	HGNC:30031	uniprot:Q9BTU6
1749	chr10:99400514..99400525,+	0.683658	1.1286	-0.580933	1.50096	0.505961	0.917954	chr10	99400514	99400525	+	p2@PI4K2A	PI4K2A	entrezgene:55361	HGNC:30031	uniprot:Q9BTU6
1750	chr10:99446927..99446938,-	0.696536	0.591167	0.246778	1.41085	0.834842	1	chr10	99446927	99446938	-	p4@AVPI1	AVPI1	entrezgene:60370	HGNC:30898	uniprot:Q5T686
1751	chr10:99446948..99446963,-	1.38224	1.0216	0.447224	1.69902	0.692398	0.989218	chr10	99446948	99446963	-	p3@AVPI1	AVPI1	entrezgene:60370	HGNC:30898	uniprot:Q5T686
1752	chr10:99446965..99447007,-	24.9798	14.8964	0.856186	4.59237	0.0992756	0.554591	chr10	99446965	99447007	-	p1@AVPI1	AVPI1	entrezgene:60370	HGNC:30898	uniprot:Q5T686
1753	chr10:99447024..99447035,-	1.39124	1.14339	0.315585	1.72985	0.813294	1	chr10	99447024	99447035	-	p2@AVPI1	AVPI1	entrezgene:60370	HGNC:30898	uniprot:Q5T686
1754	chr10:99473409..99473439,+	1.78841	1.89549	-0.02328	1.9302	1	1	chr10	99473409	99473439	+	p2@MARVELD1	MARVELD1	entrezgene:83742	HGNC:28674	uniprot:Q9BSK0
1755	chr10:99473455..99473561,+	27.2157	29.1301	-0.026528	4.89807	0.939468	1	chr10	99473455	99473561	+	p1@MARVELD1	MARVELD1	entrezgene:83742	HGNC:28674	uniprot:Q9BSK0
1756	chr10:99496872..99496954,+	27.4217	30.0541	-0.0758636	4.92014	0.773208	1	chr10	99496872	99496954	+	p1@ZFYVE27	ZFYVE27	entrezgene:118813	HGNC:26559	uniprot:Q5T4F4,uniprot:B7Z6J9,uniprot:B7Z404,uniprot:B7Z3S0,uniprot:B7Z626
1757	chr10:99496957..99496971,+	0.83576	0.646874	0.365495	1.46498	0.982934	1	chr10	99496957	99496971	+	p2@ZFYVE27	ZFYVE27	entrezgene:118813	HGNC:26559
1758	chr10:99600200..99600213,+	0.614063	0.239464	1.06194	1.30584	0.329652	0.815854	chr10	99600200	99600213	+	p@chr10:99600200..99600213,+
1759	chr10:99609582..99609664,+	2.16774	1.45318	0.600486	1.97438	0.491735	0.917649	chr10	99609582	99609664	+	p1@GOLGA7B	GOLGA7B	entrezgene:401647	HGNC:31668	uniprot:Q2TAP0
1760	chr10:99609717..99609780,+	0.706366	0.157235	1.61144	1.33324	0.255476	0.751591	chr10	99609717	99609780	+	p2@GOLGA7B	GOLGA7B	entrezgene:401647	HGNC:31668	uniprot:Q2TAP0
1761	chr10:99790340..99790353,-	1.97948	5.07204	-1.27136	2.30974	0.142116	0.621883	chr10	99790340	99790353	-	p2@CRTAC1	CRTAC1	entrezgene:55118	HGNC:14882	uniprot:Q9NQ79
1762	chr10:99790370..99790385,-	3.61656	9.43888	-1.34541	2.90411	0.0975902	0.550842	chr10	99790370	99790385	-	p1@CRTAC1	CRTAC1	entrezgene:55118	HGNC:14882	uniprot:Q9NQ79
1763	chr10:99894380..99894390,+	1.15799	0.831021	0.475945	1.60087	0.69056	0.989218	chr10	99894380	99894390	+	p2@C10orf28	C10orf28	entrezgene:27291	HGNC:23512	uniprot:Q4KMY3
1764	chr10:99894399..99894453,+	15.3504	16.0006	0.00450251	4.14447	1	1	chr10	99894399	99894453	+	p1@C10orf28	C10orf28	entrezgene:27291	HGNC:23512	uniprot:Q7Z5L2
1765	chr1:10003348..10003362,-	4.9868	2.73917	0.884643	2.62996	0.0940517	0.54674	chr1	10003348	10003362	-	p4@LZIC	LZIC	entrezgene:84328	HGNC:17497	uniprot:Q8WZA0
1766	chr1:10003372..10003465,-	16.6369	11.8691	0.538883	4.08403	0.0647658	0.472211	chr1	10003372	10003465	-	p1@LZIC	LZIC	entrezgene:84328	HGNC:17497	uniprot:Q8WZA0,uniprot:B4E2N0
1767	chr1:10003486..10003551,+	9.23669	11.7258	-0.279972	3.59468	0.409023	0.86701	chr1	10003486	10003551	+	p1@NMNAT1	NMNAT1	entrezgene:64802	HGNC:17877	uniprot:Q9HAN9,uniprot:B1AN62,uniprot:B1AN63
1768	chr1:100111580..100111773,+	16.602	21.7627	-0.274587	4.3651	0.55907	0.946349	chr1	100111580	100111773	+	p1@PALMD	PALMD	entrezgene:54873	HGNC:15846	uniprot:Q9NP74
1769	chr1:100232177..100232198,-	3.26565	2.30125	0.538142	2.29464	0.346928	0.829688	chr1	100232177	100232198	-	p1@FRRS1	FRRS1	entrezgene:391059	HGNC:27622
1770	chr1:100315613..100315691,+	22.1471	22.8776	-0.000870575	4.597	1	1	chr1	100315613	100315691	+	p1@AGL	AGL	entrezgene:178	HGNC:321	uniprot:P35573
1771	chr1:100315902..100315927,+	0.818275	0.938576	-0.121852	1.51046	1	1	chr1	100315902	100315927	+	p2@AGL	AGL	entrezgene:178	HGNC:321	uniprot:P35573
1772	chr1:100435438..100435524,-	1.94852	1.62715	0.297524	1.92992	0.690056	0.989218	chr1	100435438	100435524	-	p1@ENST00000454219	ENST00000454219
1773	chr1:100435545..100435597,+	40.6236	40.4046	0.0585687	5.38677	0.89129	1	chr1	100435545	100435597	+	p1@SLC35A3	SLC35A3	entrezgene:23443	HGNC:11023	uniprot:Q9Y2D2,uniprot:Q9BSB7
1774	chr1:100435612..100435623,+	1.2074	1.07826	0.199712	1.65177	0.940689	1	chr1	100435612	100435623	+	p2@SLC35A3	SLC35A3	entrezgene:23443	HGNC:11023	uniprot:Q9Y2D2,uniprot:Q9BSB7
1775	chr1:100435986..100436014,+	1.45739	0.765603	0.878825	1.67533	0.265287	0.76058	chr1	100435986	100436014	+	p4@SLC35A3	SLC35A3	entrezgene:23443	HGNC:11023	uniprot:E9PPQ9
1776	chr1:100503551..100503572,-	2.39852	1.42893	0.756721	2.02158	0.193318	0.695293	chr1	100503551	100503572	-	p@chr1:100503551..100503572,-
1777	chr1:100503643..100503677,+	70.3085	65.1923	0.164239	6.12751	0.555568	0.946349	chr1	100503643	100503677	+	p1@HIAT1	HIAT1	entrezgene:64645	HGNC:23363	uniprot:Q96MC6
1778	chr1:100503682..100503729,+	3.04951	2.6513	0.249968	2.28629	0.648396	0.989218	chr1	100503682	100503729	+	p2@HIAT1	HIAT1	entrezgene:64645	HGNC:23363	uniprot:Q96MC6
1779	chr1:10057236..10057248,+	0.830423	0.314742	1.16452	1.40177	0.389019	0.853751	chr1	10057236	10057248	+	p4@RBP7	RBP7	entrezgene:116362	HGNC:30316	uniprot:Q96R05
1780	chr1:10057249..10057268,+	8.10798	2.81076	1.5549	3.0497	0.0665822	0.477783	chr1	10057249	10057268	+	p2@RBP7	RBP7	entrezgene:116362	HGNC:30316	uniprot:B1AQ60,uniprot:Q96R05
1781	chr1:10057278..10057296,+	8.05811	3.17889	1.39116	3.08365	0.0816331	0.519163	chr1	10057278	10057296	+	p1@RBP7	RBP7	entrezgene:116362	HGNC:30316	uniprot:Q96R05
1782	chr1:100598448..100598532,-	11.8369	8.67697	0.498721	3.65919	0.113097	0.57203	chr1	100598448	100598532	-	p1@SASS6	SASS6	entrezgene:163786	HGNC:25403	uniprot:Q6UVJ0,uniprot:B4DYM7
1783	chr1:100598641..100598663,-	0.838133	0.524831	0.616207	1.44423	0.677495	0.989218	chr1	100598641	100598663	-	p3@SASS6	SASS6	entrezgene:163786	HGNC:25403	uniprot:Q6UVJ0,uniprot:B4DYM7
1784	chr1:100598691..100598732,+	13.6811	13.7101	0.0452256	3.95965	0.924747	1	chr1	100598691	100598732	+	p1@CCDC76	CCDC76	entrezgene:54482	HGNC:25502	uniprot:Q9NUP7,uniprot:Q5VVL2
1785	chr1:100598742..100598763,+	1.75237	1.8881	-0.0459026	1.91909	1	1	chr1	100598742	100598763	+	p2@CCDC76	CCDC76	entrezgene:54482	HGNC:25502	uniprot:Q5VVK9
1786	chr1:100715372..100715400,-	17.716	16.8704	0.123403	4.27246	0.692649	0.98924	chr1	100715372	100715400	-	p1@DBT	DBT	entrezgene:1629	HGNC:2698	uniprot:Q5VVL7,uniprot:P11182,uniprot:F5H1F9
1787	chr1:100731664..100731715,-	2.8929	3.17431	-0.0750596	2.30889	0.87502	1	chr1	100731664	100731715	-	p1@ENST00000421185	ENST00000421185
1788	chr1:100731724..100731729,+	0.798627	0.47093	0.679925	1.41717	0.677495	0.989218	chr1	100731724	100731729	+	p3@RTCD1	RTCD1	entrezgene:8634	HGNC:17981	uniprot:O00442
1789	chr1:100731749..100731816,+	15.6665	17.5564	-0.0976073	4.19665	0.766905	1	chr1	100731749	100731816	+	p1@RTCD1	RTCD1	entrezgene:8634	HGNC:17981	uniprot:O00442
1790	chr1:100731819..100731841,+	1.98279	3.56102	-0.750302	2.17884	0.0935931	0.545698	chr1	100731819	100731841	+	p2@RTCD1	RTCD1	entrezgene:8634	HGNC:17981	uniprot:A6NIC1
1791	chr1:100818009..100818072,+	10.5139	13.9226	-0.374469	3.76118	0.243117	0.736396	chr1	100818009	100818072	+	p1@CDC14A	CDC14A	entrezgene:8556	HGNC:1718	uniprot:Q59EF4,uniprot:Q9UNH5,uniprot:Q52LH9
1792	chr1:100818080..100818094,+	0.651372	0.903128	-0.35463	1.44744	0.850463	1	chr1	100818080	100818094	+	p2@CDC14A	CDC14A	entrezgene:8556	HGNC:1718
1793	chr1:100889615..100889640,-	0.173618	0.953446	-1.80718	1.28853	0.05287	0.439543	chr1	100889615	100889640	-	p@chr1:100889615..100889640,-
1794	chr1:10092993..10093042,+	30.5043	25.0291	0.332294	4.93368	0.219222	0.714987	chr1	10092993	10093042	+	p1@UBE4B	UBE4B	entrezgene:10277	HGNC:12500	uniprot:A8K8S9,uniprot:O95155
1795	chr1:10093090..10093113,+	2.52635	1.0247	1.25638	1.99289	0.0478112	0.425606	chr1	10093090	10093113	+	p3@UBE4B	UBE4B	entrezgene:10277	HGNC:12500	uniprot:A8K8S9,uniprot:O95155
1796	chr1:10093188..10093291,+	22.3182	10.0711	1.1957	4.32727	0.000863901	0.0868367	chr1	10093188	10093291	+	p2@UBE4B	UBE4B	entrezgene:10277	HGNC:12500	uniprot:B1AQ61
1797	chr1:1009683..1009688,-	7.04161	1.64523	2.18817	2.88043	0.0136333	0.255869	chr1	1009683	1009688	-	p1@RNF223	RNF223	entrezgene:401934	HGNC:40020	uniprot:E7ERA6
1798	chr1:101185290..101185305,+	37.6402	65.2136	-0.767957	5.61789	0.0587308	0.453807	chr1	101185290	101185305	+	p1@VCAM1	VCAM1	entrezgene:7412	HGNC:12663	uniprot:E9PDD1
1799	chr1:101360331..101360373,-	1.49371	1.4643	0.0803989	1.79302	0.908989	1	chr1	101360331	101360373	-	p2@EXTL2	EXTL2	entrezgene:2135	HGNC:3516	uniprot:Q9UBQ6,uniprot:C9IYF5
1800	chr1:101360374..101360419,-	5.13259	5.4375	-0.0183953	2.85524	1	1	chr1	101360374	101360419	-	p1@EXTL2	EXTL2	entrezgene:2135	HGNC:3516	uniprot:F5GZK1,uniprot:Q05DH5,uniprot:Q49A43,uniprot:Q8N8F1,uniprot:Q9UBQ6
1801	chr1:101360463..101360478,+	1.79293	1.10527	0.693893	1.82292	0.26966	0.760996	chr1	101360463	101360478	+	p@chr1:101360463..101360478,+
1802	chr1:101360688..101360749,-	0.626359	0.877851	-0.366189	1.4349	0.850463	1	chr1	101360688	101360749	-	p3@EXTL2	EXTL2	entrezgene:2135	HGNC:3516	uniprot:Q05DH5,uniprot:Q49A43,uniprot:Q8N8F1,uniprot:Q9UBQ6
1803	chr1:101361626..101361698,+	53.6406	72.1737	-0.385811	5.94113	0.0731492	0.498301	chr1	101361626	101361698	+	p1@SLC30A7	SLC30A7	entrezgene:148867	HGNC:19306	uniprot:Q8NEW0
1804	chr1:101361735..101361765,+	0.908186	1.53038	-0.626911	1.63783	0.386	0.853751	chr1	101361735	101361765	+	p2@SLC30A7	SLC30A7	entrezgene:148867	HGNC:19306	uniprot:Q8NEW0
1805	chr1:101361782..101361794,+	1.1934	1.12576	0.128753	1.66063	1	1	chr1	101361782	101361794	+	p3@SLC30A7	SLC30A7	entrezgene:148867	HGNC:19306	uniprot:Q8NEW0
1806	chr1:101491323..101491355,-	20.7885	17.8221	0.274993	4.44217	0.332217	0.815854	chr1	101491323	101491355	-	p1@DPH5	DPH5	entrezgene:51611	HGNC:24270	uniprot:Q9H2P9,uniprot:E7EPS3,uniprot:E7EN60
1807	chr1:101491366..101491385,-	1.19808	1.60233	-0.330818	1.73215	0.72881	1	chr1	101491366	101491385	-	p2@DPH5	DPH5	entrezgene:51611	HGNC:24270
1808	chr1:101491406..101491471,+	9.95773	12.6265	-0.292598	3.67991	0.389587	0.854175	chr1	101491406	101491471	+	p1@ENST00000421013,p1@ENST00000453011,p1@uc001dua.2,p1@uc001dub.2	ENST00000421013
1809	chr1:101702167..101702180,-	1.22902	1.84612	-0.495193	1.77473	0.406377	0.86701	chr1	101702167	101702180	-	p1@ENST00000432195	ENST00000432195
1810	chr1:101702330..101702362,+	1.05159	2.49182	-1.09869	1.82412	0.0495943	0.432573	chr1	101702330	101702362	+	p3@S1PR1	S1PR1	entrezgene:1901	HGNC:3165	uniprot:P21453
1811	chr1:101702417..101702481,+	6.15772	10.756	-0.771743	3.27101	0.0719246	0.495012	chr1	101702417	101702481	+	p1@S1PR1	S1PR1	entrezgene:1901	HGNC:3165	uniprot:P21453,uniprot:B4DLH9
1812	chr1:101702501..101702512,+	0.581183	0.714888	-0.200955	1.38794	0.988305	1	chr1	101702501	101702512	+	p5@S1PR1	S1PR1	entrezgene:1901	HGNC:3165
1813	chr1:101702564..101702584,+	4.32069	7.22284	-0.690813	2.85806	0.108842	0.571455	chr1	101702564	101702584	+	p2@S1PR1	S1PR1	entrezgene:1901	HGNC:3165	uniprot:P21453
1814	chr1:10270564..10270583,+	3.54661	1.86571	0.937851	2.30326	0.0697977	0.48738	chr1	10270564	10270583	+	p3@KIF1B	KIF1B	entrezgene:23095	HGNC:16636	uniprot:F8W839,uniprot:O60333
1815	chr1:10270585..10270614,+	12.0151	6.88539	0.844707	3.60198	0.00541616	0.183353	chr1	10270585	10270614	+	p2@KIF1B	KIF1B	entrezgene:23095	HGNC:16636	uniprot:F8W839,uniprot:O60333
1816	chr1:10270620..10270637,+	27.7321	18.4119	0.64089	4.71735	0.0326008	0.365478	chr1	10270620	10270637	+	p1@KIF1B	KIF1B	entrezgene:23095	HGNC:16636	uniprot:F8W839,uniprot:O60333
1817	chr1:10270644..10270651,+	3.07761	2.24491	0.49015	2.2554	0.346841	0.829688	chr1	10270644	10270651	+	p4@KIF1B	KIF1B	entrezgene:23095	HGNC:16636	uniprot:F8W839,uniprot:O60333
1818	chr1:10270675..10270686,+	1.30821	1.28334	0.0786143	1.71775	1	1	chr1	10270675	10270686	+	p5@KIF1B	KIF1B	entrezgene:23095	HGNC:16636	uniprot:F8W839,uniprot:O60333
1819	chr1:103574001..103574014,-	9.97989	4.94747	1.10314	3.37042	0.190114	0.690227	chr1	103574001	103574014	-	p3@COL11A1	COL11A1	entrezgene:1301	HGNC:2186	uniprot:E9PCU0
1820	chr1:103574024..103574063,-	20.2885	11.2302	0.9616	4.27924	0.195718	0.695293	chr1	103574024	103574063	-	p1@COL11A1	COL11A1	entrezgene:1301	HGNC:2186	uniprot:F5H5Z5,uniprot:P12107,uniprot:E9PCU0,uniprot:Q59HB5,uniprot:Q149N0
1821	chr1:103574068..103574099,-	9.1508	5.94973	0.717449	3.34074	0.326558	0.815854	chr1	103574068	103574099	-	p2@COL11A1	COL11A1	entrezgene:1301	HGNC:2186	uniprot:F5H5Z5,uniprot:P12107,uniprot:Q59HB5,uniprot:E9PCU0,uniprot:Q149N0
1822	chr1:103574154..103574165,-	3.86679	2.87439	0.529429	2.47635	0.55684	0.946349	chr1	103574154	103574165	-	p4@COL11A1	COL11A1	entrezgene:1301	HGNC:2186	uniprot:F5H5Z5,uniprot:P12107,uniprot:Q59HB5,uniprot:E9PCU0,uniprot:Q149N0
1823	chr1:104068312..104068352,+	7.38027	8.98963	-0.227575	3.30943	0.455645	0.893886	chr1	104068312	104068352	+	p1@RNPC3	RNPC3	entrezgene:55599	HGNC:18666	uniprot:A8K1C9
1824	chr1:104068562..104068632,+	15.8021	24.8833	-0.607004	4.39167	0.0341868	0.372748	chr1	104068562	104068632	+	p2@RNPC3	RNPC3	entrezgene:55599	HGNC:18666	uniprot:Q96LT9
1825	chr1:104068633..104068645,+	0.640015	0.838792	-0.283019	1.43376	0.850463	1	chr1	104068633	104068645	+	p4@RNPC3	RNPC3	entrezgene:55599	HGNC:18666	uniprot:Q96LT9
1826	chr1:10459111..10459138,+	257.673	149.454	0.893296	7.82924	0.142263	0.622133	chr1	10459111	10459138	+	p1@PGD	PGD	entrezgene:5226	HGNC:8891	uniprot:P52209,uniprot:F5H7U0,uniprot:F5H0L3
1827	chr1:10480357..10480375,+	5.59524	2.48122	1.19286	2.69212	0.0310639	0.356792	chr1	10480357	10480375	+	p@chr1:10480357..10480375,+
1828	chr1:10490477..10490553,+	12.0388	6.44954	0.947043	3.59349	0.0395977	0.398384	chr1	10490477	10490553	+	p2@APITD1-CORT,p2@APITD1	APITD1-CORT	entrezgene:100526739,entrezgene:378708	HGNC:23163,HGNC:38843	uniprot:Q8N2Z9
1829	chr1:10490779..10490839,+	15.343	11.9688	0.390228	3.99797	0.37285	0.849657	chr1	10490779	10490839	+	p1@APITD1-CORT,p1@APITD1	APITD1-CORT	entrezgene:100526739,entrezgene:378708	HGNC:23163,HGNC:38843
1830	chr1:1051455..1051495,-	4.58872	2.45603	0.922722	2.53625	0.040865	0.403034	chr1	1051455	1051495	-	p1@C1orf159	C1orf159	entrezgene:54991	HGNC:26062	uniprot:Q96HA4,uniprot:Q5T2W7
1831	chr1:10532522..10532527,-	1.3652	0.89	0.606148	1.67042	0.473737	0.907002	chr1	10532522	10532527	-	p4@DFFA	DFFA	entrezgene:1676	HGNC:2772
1832	chr1:10532531..10532594,-	32.3911	26.2541	0.346309	5.0081	0.214852	0.714892	chr1	10532531	10532594	-	p1@DFFA	DFFA	entrezgene:1676	HGNC:2772	uniprot:O00273
1833	chr1:10532595..10532623,-	9.338	6.0688	0.663805	3.34004	0.063631	0.468329	chr1	10532595	10532623	-	p2@DFFA	DFFA	entrezgene:1676	HGNC:2772	uniprot:O00273,uniprot:Q5T6G6
1834	chr1:10532627..10532644,-	1.47858	1.32574	0.198147	1.77092	1	1	chr1	10532627	10532644	-	p3@DFFA	DFFA	entrezgene:1676	HGNC:2772	uniprot:O00273,uniprot:Q5T6G6
1835	chr1:10534993..10535025,+	29.6229	29.9208	0.0450793	4.98838	0.886137	1	chr1	10534993	10535025	+	p1@PEX14	PEX14	entrezgene:5195	HGNC:8856	uniprot:F5H4J2,uniprot:O75381
1836	chr1:10754477..10754517,-	7.01537	4.90947	0.571045	3.05152	0.269538	0.760996	chr1	10754477	10754517	-	p1@CASZ1	CASZ1	entrezgene:54897	HGNC:26002
1837	chr1:107599280..107599340,+	8.3114	6.1638	0.457282	3.23527	0.280775	0.776271	chr1	107599280	107599340	+	p1@PRMT6	PRMT6	entrezgene:55170	HGNC:18241	uniprot:Q96LA8,uniprot:B4DNF6
1838	chr1:107682694..107682765,+	0.148923	0.531946	-1.22021	1.18303	0.479513	0.909757	chr1	107682694	107682765	+	p1@NTNG1	NTNG1	entrezgene:22854	HGNC:23319	uniprot:Q9Y2I2
1839	chr1:108231101..108231133,-	7.87016	4.51672	0.908883	3.14206	0.362114	0.839665	chr1	108231101	108231133	-	p2@VAV3	VAV3	entrezgene:10451	HGNC:12659	uniprot:Q9UKW4,uniprot:E9PMJ5,uniprot:F5GXH7,uniprot:O60498
1840	chr1:108231137..108231159,-	0.742922	1.28776	-0.65069	1.55299	0.331389	0.815854	chr1	108231137	108231159	-	p4@VAV3	VAV3	entrezgene:10451	HGNC:12659
1841	chr1:108506968..108506995,+	0.142714	1.10686	-2.15713	1.3082	0.0235434	0.320601	chr1	108506968	108506995	+	p1@ENST00000438318	ENST00000438318
1842	chr1:108507718..108507809,-	4.22931	6.3139	-0.514624	2.78759	0.213518	0.714892	chr1	108507718	108507809	-	p1@VAV3	VAV3	entrezgene:10451	HGNC:12659	uniprot:Q9UKW4
1843	chr1:108507832..108507875,-	0.689481	0.831606	-0.18167	1.44774	0.850463	1	chr1	108507832	108507875	-	p3@VAV3	VAV3	entrezgene:10451	HGNC:12659	uniprot:Q9UKW4
1844	chr1:10856665..10856683,-	8.71512	3.50333	1.35275	3.15927	0.00890314	0.22446	chr1	10856665	10856683	-	p4@CASZ1	CASZ1	entrezgene:54897	HGNC:26002	uniprot:Q86V15
1845	chr1:10856694..10856715,-	4.8628	2.17151	1.16852	2.55919	0.0423352	0.408216	chr1	10856694	10856715	-	p3@CASZ1	CASZ1	entrezgene:54897	HGNC:26002	uniprot:Q86V15,uniprot:B3KRV8
1846	chr1:108742772..108742830,-	9.23523	10.5956	-0.131273	3.54895	0.68479	0.989218	chr1	108742772	108742830	-	p2@SLC25A24	SLC25A24	entrezgene:29957	HGNC:20662	uniprot:Q6NUK1
1847	chr1:108742834..108742856,-	3.21003	2.9201	0.189921	2.34947	0.759388	1	chr1	108742834	108742856	-	p4@SLC25A24	SLC25A24	entrezgene:29957	HGNC:20662	uniprot:Q6NUK1
1848	chr1:108742862..108742950,-	16.2148	15.5766	0.117865	4.16251	0.753795	1	chr1	108742862	108742950	-	p1@SLC25A24	SLC25A24	entrezgene:29957	HGNC:20662	uniprot:Q6NUK1
1849	chr1:108742957..108743003,-	4.26573	5.27243	-0.238157	2.71826	0.519414	0.924985	chr1	108742957	108743003	-	p3@SLC25A24	SLC25A24	entrezgene:29957	HGNC:20662	uniprot:Q6NUK1
1850	chr1:109102652..109102728,+	13.8091	14.8878	-0.050317	4.00685	0.919235	1	chr1	109102652	109102728	+	p1@FAM102B	FAM102B	entrezgene:284611	HGNC:27637	uniprot:Q5T8I3
1851	chr1:109203648..109203669,-	0.900814	0.598638	0.545467	1.47337	0.838861	1	chr1	109203648	109203669	-	p4@HENMT1	HENMT1	entrezgene:113802	HGNC:26400	uniprot:Q5T8I9
1852	chr1:109203685..109203734,-	9.68321	5.74057	0.764197	3.35076	0.270233	0.761729	chr1	109203685	109203734	-	p1@HENMT1	HENMT1	entrezgene:113802	HGNC:26400
1853	chr1:109203864..109203923,-	1.72008	2.78952	-0.605466	2.02705	0.304754	0.794949	chr1	109203864	109203923	-	p3@HENMT1	HENMT1	entrezgene:113802	HGNC:26400	uniprot:Q5T8I9
1854	chr1:109203997..109204121,-	1.39778	2.89917	-0.934578	1.96595	0.0584497	0.453039	chr1	109203997	109204121	-	p2@HENMT1	HENMT1	entrezgene:113802	HGNC:26400	uniprot:Q5T8I9
1855	chr1:109234804..109234835,-	0.93251	0.542737	0.712293	1.47636	0.541744	0.936534	chr1	109234804	109234835	-	p1@BC053353	BC053353
1856	chr1:109234907..109234996,+	37.4409	46.8342	-0.269668	5.41125	0.256956	0.751983	chr1	109234907	109234996	+	p1@PRPF38B	PRPF38B	entrezgene:55119	HGNC:25512	uniprot:Q5VTL8,uniprot:Q69YH0
1857	chr1:109235177..109235226,+	1.16441	1.471	-0.254199	1.7081	0.72881	1	chr1	109235177	109235226	+	p3@PRPF38B	PRPF38B	entrezgene:55119	HGNC:25512
1858	chr1:109241964..109241981,+	1.93267	1.84275	0.119319	1.9543	1	1	chr1	109241964	109241981	+	p2@PRPF38B	PRPF38B	entrezgene:55119	HGNC:25512	uniprot:Q5VTL8
1859	chr1:109241994..109242012,+	0.782757	0.832003	-0.0255055	1.47668	1	1	chr1	109241994	109242012	+	p4@PRPF38B	PRPF38B	entrezgene:55119	HGNC:25512	uniprot:Q5VTL8
1860	chr1:109242036..109242049,+	1.07195	0.827388	0.381123	1.57303	0.819414	1	chr1	109242036	109242049	+	p5@PRPF38B	PRPF38B	entrezgene:55119	HGNC:25512	uniprot:Q5VTL8
1861	chr1:109242228..109242239,+	1.05383	0.879029	0.283159	1.57375	0.819414	1	chr1	109242228	109242239	+	p9@PRPF38B	PRPF38B	entrezgene:55119	HGNC:25512	uniprot:Q5VTL8
1862	chr1:109289251..109289276,+	1.1359	1.48422	-0.298372	1.69697	0.72881	1	chr1	109289251	109289276	+	p2@STXBP3	STXBP3	entrezgene:6814	HGNC:11446	uniprot:O00186
1863	chr1:109289279..109289331,+	32.923	36.6304	-0.0959475	5.16917	0.716805	1	chr1	109289279	109289331	+	p1@STXBP3	STXBP3	entrezgene:6814	HGNC:11446	uniprot:O00186
1864	chr1:109419596..109419640,+	16.1917	7.10755	1.23448	3.90723	0.0103878	0.233616	chr1	109419596	109419640	+	p1@GPSM2	GPSM2	entrezgene:29899	HGNC:29501	uniprot:P81274,uniprot:Q5T1N9
1865	chr1:109419643..109419657,+	4.83656	1.61118	1.6033	2.52481	0.00877323	0.223109	chr1	109419643	109419657	+	p3@GPSM2	GPSM2	entrezgene:29899	HGNC:29501	uniprot:P81274,uniprot:Q5T1N9
1866	chr1:109419762..109419796,+	4.17369	2.80231	0.661337	2.52817	0.341933	0.824013	chr1	109419762	109419796	+	p2@GPSM2	GPSM2	entrezgene:29899	HGNC:29501	uniprot:B0QZD0
1867	chr1:109506036..109506129,-	29.5865	38.5952	-0.344433	5.10335	0.120975	0.584326	chr1	109506036	109506129	-	p1@AKNAD1,p1@CLCC1	AKNAD1	entrezgene:23155,entrezgene:254268	HGNC:29675,HGNC:28398	uniprot:Q96S66,uniprot:B4DET8,uniprot:Q5T1P5
1868	chr1:109584701..109584712,-	1.07594	0.874743	0.316167	1.5816	0.819414	1	chr1	109584701	109584712	-	p2@WDR47	WDR47	entrezgene:22911	HGNC:29141	uniprot:O94967
1869	chr1:109584716..109584762,-	29.7505	21.4448	0.528728	4.83935	0.151687	0.638237	chr1	109584716	109584762	-	p1@WDR47	WDR47	entrezgene:22911	HGNC:29141	uniprot:E9PNF6,uniprot:E9PN15
1870	chr1:109618566..109618636,-	104.062	96.9932	0.163991	6.68106	0.558234	0.946349	chr1	109618566	109618636	-	p1@TAF13	TAF13	entrezgene:6884	HGNC:11546	uniprot:Q15543
1871	chr1:109633349..109633422,+	43.1469	48.8938	-0.125127	5.55563	0.584892	0.957419	chr1	109633349	109633422	+	p1@TMEM167B	TMEM167B	entrezgene:56900	HGNC:30187	uniprot:Q9NRX6,uniprot:B2RUU9
1872	chr1:109642799..109642834,+	4395.3	3276.77	0.454803	11.952	0.147497	0.631614	chr1	109642799	109642834	+	p1@SCARNA2	SCARNA2	entrezgene:677766	HGNC:32558
1873	chr1:109642840..109642861,+	202.566	204.539	-0.00531103	7.65954	0.969968	1	chr1	109642840	109642861	+	p2@SCARNA2	SCARNA2	entrezgene:677766	HGNC:32558
1874	chr1:109656719..109656800,+	5.39591	3.33289	0.676691	2.71905	0.430869	0.88081	chr1	109656719	109656800	+	p1@KIAA1324	KIAA1324	entrezgene:57535	HGNC:29618	uniprot:E9PB18,uniprot:E9PIF6
1875	chr1:109756509..109756521,+	3.99326	3.59251	0.205072	2.54361	0.747585	1	chr1	109756509	109756521	+	p2@SARS	SARS	entrezgene:6301	HGNC:10537	uniprot:P49591,uniprot:Q0VGA5
1876	chr1:109756523..109756595,+	104.573	112.179	-0.0405128	6.76783	0.869107	1	chr1	109756523	109756595	+	p1@SARS	SARS	entrezgene:6301	HGNC:10537	uniprot:P49591,uniprot:Q5T5C7
1877	chr1:109792151..109792170,+	10.1048	4.51712	1.15837	3.30862	0.08114	0.518435	chr1	109792151	109792170	+	p1@CELSR2	CELSR2	entrezgene:1952	HGNC:3231	uniprot:Q9HCU4
1878	chr1:109792197..109792209,+	2.40526	0.797418	1.4709	1.91797	0.068572	0.48314	chr1	109792197	109792209	+	p3@CELSR2	CELSR2	entrezgene:1952	HGNC:3231	uniprot:Q9HCU4
1879	chr1:10980427..10980431,-	1.55179	0.446897	1.60837	1.65841	0.050627	0.436386	chr1	10980427	10980431	-	p@chr1:10980427..10980431,-
1880	chr1:109816085..109816103,+	0.452476	0.943169	-0.830683	1.39085	0.522076	0.927637	chr1	109816085	109816103	+	p@chr1:109816085..109816103,+
1881	chr1:109816530..109816548,+	1.4266	0.595503	1.15696	1.64381	0.11232	0.57203	chr1	109816530	109816548	+	p@chr1:109816530..109816548,+
1882	chr1:1098252..1098265,+	3.44769	2.13565	0.724525	2.3238	0.173475	0.669961	chr1	1098252	1098265	+	p@chr1:1098252..1098265,+
1883	chr1:109825719..109825745,-	4.38532	1.83791	1.2537	2.45114	0.0622814	0.464779	chr1	109825719	109825745	-	p2@PSRC1	PSRC1	entrezgene:84722	HGNC:24472	uniprot:Q5T2Z0,uniprot:Q5T2Z1
1884	chr1:109825751..109825802,-	8.36816	5.36618	0.681054	3.20987	0.1169	0.575378	chr1	109825751	109825802	-	p1@PSRC1	PSRC1	entrezgene:84722	HGNC:24472	uniprot:Q6PGN9,uniprot:A8K0M8
1885	chr1:1098315..1098328,+	3.62175	1.90931	0.937753	2.32417	0.079084	0.515783	chr1	1098315	1098328	+	p@chr1:1098315..1098328,+
1886	chr1:109856117..109856176,-	1.76373	1.48643	0.283141	1.86567	0.793436	1	chr1	109856117	109856176	-	p@chr1:109856117..109856176,-
1887	chr1:109940510..109940549,-	28.9888	21.8681	0.458736	4.82164	0.291962	0.782383	chr1	109940510	109940549	-	p1@SORT1	SORT1	entrezgene:6272	HGNC:11186	uniprot:Q99523
1888	chr1:109940550..109940565,-	3.2247	2.33489	0.496292	2.28412	0.348087	0.830385	chr1	109940550	109940565	-	p2@SORT1	SORT1	entrezgene:6272	HGNC:11186	uniprot:Q99523
1889	chr1:109969032..109969077,-	137.105	140.891	0.014959	7.12625	0.963692	1	chr1	109969032	109969077	-	p1@PSMA5	PSMA5	entrezgene:5686	HGNC:9534	uniprot:B4E2V4,uniprot:P28066
1890	chr1:110026544..110026608,+	6.58226	6.78643	0.00490055	3.09958	0.991254	1	chr1	110026544	110026608	+	p1@ATXN7L2	ATXN7L2	entrezgene:127002	HGNC:28713	uniprot:Q5T6C5,uniprot:F5H767
1891	chr1:110036682..110036695,+	0.598535	0.876445	-0.418746	1.42202	0.850463	1	chr1	110036682	110036695	+	p3@CYB561D1	CYB561D1	entrezgene:284613	HGNC:26804	uniprot:E9PIJ2,uniprot:Q6ZQS1,uniprot:Q8N8Q1,uniprot:Q5T6C3
1892	chr1:110036699..110036727,+	9.61482	12.3467	-0.321794	3.63592	0.335166	0.817697	chr1	110036699	110036727	+	p1@CYB561D1	CYB561D1	entrezgene:284613	HGNC:26804	uniprot:Q8N8Q1,uniprot:E9PIJ2,uniprot:E9PM70,uniprot:E9PQU0,uniprot:E9PIK3,uniprot:Q6ZQS1,uniprot:Q5T6C3
1893	chr1:110036728..110036742,+	2.60692	2.14641	0.317614	2.1373	0.551077	0.945542	chr1	110036728	110036742	+	p2@CYB561D1	CYB561D1	entrezgene:284613	HGNC:26804	uniprot:Q5T6C3
1894	chr1:110052302..110052380,-	1.8724	1.67467	0.202423	1.91212	0.993219	1	chr1	110052302	110052380	-	p1@AMIGO1	AMIGO1	entrezgene:57463	HGNC:20824	uniprot:Q86WK6
1895	chr11:100557958..100558008,+	3.1197	4.86735	-0.564836	2.51192	0.168174	0.659965	chr11	100557958	100558008	+	p2@ARHGAP42	ARHGAP42	entrezgene:143872	HGNC:26545	uniprot:E9PJK4
1896	chr11:100558010..100558029,+	2.14796	4.16414	-0.859817	2.27182	0.0512458	0.437631	chr11	100558010	100558029	+	p1@ARHGAP42	ARHGAP42	entrezgene:143872	HGNC:26545	uniprot:E9PJK4
1897	chr11:100558047..100558067,+	0.706005	0.954791	-0.326807	1.47668	0.736783	1	chr11	100558047	100558067	+	p3@ARHGAP42	ARHGAP42	entrezgene:143872	HGNC:26545	uniprot:E9PJK4
1898	chr11:100586137..100586142,+	0.293296	0.710737	-0.951889	1.2802	0.409453	0.86701	chr11	100586137	100586142	+	p@chr11:100586137..100586142,+
1899	chr1:110091123..110091138,-	1.29737	0.904248	0.518809	1.65689	0.473737	0.907002	chr1	110091123	110091138	-	p@chr1:110091123..110091138,-
1900	chr1:110091189..110091268,+	88.8182	88.5951	0.0605443	6.49813	0.838803	1	chr1	110091189	110091268	+	p1@GNAI3	GNAI3	entrezgene:2773	HGNC:4387	uniprot:P08754
1901	chr11:101454548..101454609,-	0.733954	1.81868	-1.12507	1.63411	0.073806	0.499241	chr11	101454548	101454609	-	p1@TRPC6	TRPC6	entrezgene:7225	HGNC:12338	uniprot:Q9Y210
1902	chr11:101454633..101454644,-	0.683179	1.71794	-1.13652	1.60059	0.126002	0.591724	chr11	101454633	101454644	-	p5@TRPC6	TRPC6	entrezgene:7225	HGNC:12338	uniprot:Q9Y210
1903	chr11:101454679..101454715,-	0.764913	1.28794	-0.61471	1.55018	0.331389	0.815854	chr11	101454679	101454715	-	p2@TRPC6	TRPC6	entrezgene:7225	HGNC:12338	uniprot:Q9Y210
1904	chr1:110162448..110162517,+	11.2081	10.4322	0.143422	3.67336	0.749249	1	chr1	110162448	110162517	+	p1@AMPD2	AMPD2	entrezgene:271	HGNC:469	uniprot:Q01433
1905	chr1:110163202..110163263,+	0.746215	1.06576	-0.399216	1.50834	0.736783	1	chr1	110163202	110163263	+	p3@AMPD2	AMPD2	entrezgene:271	HGNC:469	uniprot:E9PIJ1
1906	chr1:110163709..110163782,+	2.20042	4.7106	-1.00001	2.33738	0.0100008	0.232061	chr1	110163709	110163782	+	p2@AMPD2	AMPD2	entrezgene:271	HGNC:469
1907	chr11:101785727..101785767,+	3.09291	3.14682	0.0311841	2.34269	1	1	chr11	101785727	101785767	+	p1@KIAA1377	KIAA1377	entrezgene:57562	HGNC:29264	uniprot:Q9P2H0
1908	chr11:101785932..101786011,+	4.26347	3.70049	0.238543	2.58722	0.767136	1	chr11	101785932	101786011	+	p2@KIAA1377	KIAA1377	entrezgene:57562	HGNC:29264	uniprot:Q9P2H0
1909	chr11:101918153..101918198,+	4.94098	5.15268	-0.0153281	2.79997	1	1	chr11	101918153	101918198	+	p1@C11orf70	C11orf70	entrezgene:85016	HGNC:28188	uniprot:E9PE73,uniprot:Q9BRQ4,uniprot:E9PM77,uniprot:E9PJU1,uniprot:Q7Z2V0
1910	chr11:101980713..101980754,+	0.74236	1.14726	-0.500874	1.52517	0.505961	0.917954	chr11	101980713	101980754	+	p8@YAP1	YAP1	entrezgene:10413	HGNC:16262	uniprot:E9PRV2,uniprot:E3WEB6,uniprot:P46937,uniprot:Q86T74
1911	chr11:101980791..101980865,+	3.17451	3.43961	-0.0550567	2.39042	0.969006	1	chr11	101980791	101980865	+	p4@YAP1	YAP1	entrezgene:10413	HGNC:16262	uniprot:E9PRV2,uniprot:E3WEB6,uniprot:P46937,uniprot:Q86T74
1912	chr11:101981127..101981164,+	26.7723	21.3221	0.414566	4.74975	0.222361	0.720423	chr11	101981127	101981164	+	p2@YAP1	YAP1	entrezgene:10413	HGNC:16262	uniprot:E9PRV2,uniprot:E3WEB6,uniprot:P46937,uniprot:Q86T74
1913	chr11:101981169..101981187,+	42.4809	37.3159	0.258994	5.4112	0.439964	0.882868	chr11	101981169	101981187	+	p1@YAP1	YAP1	entrezgene:10413	HGNC:16262	uniprot:E9PRV2,uniprot:E3WEB6,uniprot:P46937,uniprot:Q86T74
1914	chr11:101981263..101981288,+	2.20383	2.62939	-0.18639	2.11397	0.793983	1	chr11	101981263	101981288	+	p6@YAP1	YAP1	entrezgene:10413	HGNC:16262	uniprot:P46937,uniprot:F5GWC5,uniprot:F5H202
1915	chr11:101981303..101981323,+	0.777378	0.519732	0.53333	1.42019	0.677495	0.989218	chr11	101981303	101981323	+	p9@YAP1	YAP1	entrezgene:10413	HGNC:16262	uniprot:P46937,uniprot:F5GWC5,uniprot:F5H202
1916	chr11:101981327..101981348,+	0.791917	0.685835	0.227232	1.4535	0.982934	1	chr11	101981327	101981348	+	p7@YAP1	YAP1	entrezgene:10413	HGNC:16262	uniprot:P46937,uniprot:F5GWC5,uniprot:F5H202
1917	chr11:101981353..101981380,+	5.39091	3.37181	0.704136	2.72104	0.16902	0.66111	chr11	101981353	101981380	+	p5@YAP1	YAP1	entrezgene:10413	HGNC:16262	uniprot:P46937,uniprot:F5GWC5,uniprot:F5H202
1918	chr11:101981423..101981503,+	4.46892	3.88812	0.252892	2.6444	0.613743	0.968115	chr11	101981423	101981503	+	p3@YAP1	YAP1	entrezgene:10413	HGNC:16262
1919	chr11:101981731..101981742,+	0.589307	0.397432	0.497114	1.32832	0.841629	1	chr11	101981731	101981742	+	p11@YAP1	YAP1	entrezgene:10413	HGNC:16262	uniprot:E3WEB5,uniprot:E3WEB6,uniprot:P46937
1920	chr11:101982819..101982832,-	0.545584	0.290625	0.733387	1.2897	0.841629	1	chr11	101982819	101982832	-	p@chr11:101982819..101982832,-
1921	chr1:110198689..110198701,+	0.609953	0.478003	0.332614	1.3504	1	1	chr1	110198689	110198701	+	p2@GSTM2,p5@GSTM4	GSTM2	entrezgene:2948,entrezgene:2946	HGNC:4636,HGNC:4634	uniprot:Q03013
1922	chr1:110198714..110198756,+	16.8052	15.6467	0.177878	4.20688	0.785153	1	chr1	110198714	110198756	+	p1@GSTM4	GSTM4	entrezgene:2948	HGNC:4636	uniprot:Q4JNT8
1923	chr1:110198761..110198791,+	4.60027	2.41686	0.979603	2.55033	0.375335	0.852198	chr1	110198761	110198791	+	p4@GSTM4	GSTM4	entrezgene:2948	HGNC:4636
1924	chr1:110198920..110198942,+	5.43445	4.51017	0.320219	2.83201	0.635918	0.98572	chr1	110198920	110198942	+	p3@GSTM4	GSTM4	entrezgene:2948	HGNC:4636	uniprot:A6NNT0
1925	chr1:110198944..110198996,+	14.6647	14.9343	0.0724346	4.09339	0.987913	1	chr1	110198944	110198996	+	p2@GSTM4	GSTM4	entrezgene:2948	HGNC:4636	uniprot:A6NNT0
1926	chr1:110210671..110210724,+	70.6418	46.6666	0.687493	6.02952	0.392198	0.856507	chr1	110210671	110210724	+	p1@GSTM2	GSTM2	entrezgene:2946	HGNC:4634	uniprot:P28161,uniprot:E9PHN6,uniprot:F6XZQ7,uniprot:E9PGV1,uniprot:E9PEM9,uniprot:E9PLF1
1927	chr11:102188181..102188222,+	19.0868	40.5124	-1.07246	4.83728	0.0114284	0.241641	chr11	102188181	102188222	+	p1@BIRC3	BIRC3	entrezgene:330	HGNC:591	uniprot:Q13489
1928	chr11:102188224..102188235,+	0.779349	1.97176	-1.15981	1.66884	0.0669441	0.477836	chr11	102188224	102188235	+	p3@BIRC3	BIRC3	entrezgene:330	HGNC:591	uniprot:Q13489
1929	chr11:102188241..102188255,+	2.23333	3.92569	-0.737952	2.2637	0.187346	0.686301	chr11	102188241	102188255	+	p2@BIRC3	BIRC3	entrezgene:330	HGNC:591
1930	chr11:102192677..102192699,+	0.45458	1.78319	-1.67157	1.54353	0.0155839	0.271744	chr11	102192677	102192699	+	p@chr11:102192677..102192699,+
1931	chr11:102217835..102217893,-	1.27123	1.09657	0.245594	1.67559	0.811665	1	chr11	102217835	102217893	-	p@chr11:102217835..102217893,-
1932	chr11:102217936..102218035,+	75.7018	101.9	-0.364433	6.43659	0.135356	0.612358	chr11	102217936	102218035	+	p1@BIRC2	BIRC2	entrezgene:329	HGNC:590	uniprot:Q13490,uniprot:E9PNM6,uniprot:B4E026,uniprot:E9PI77,uniprot:E9PMH5,uniprot:E9PQZ9,uniprot:E9PIW1,uniprot:F5GYF2
1933	chr11:102269294..102269328,-	1.00575	0.926604	0.156419	1.57123	0.959982	1	chr11	102269294	102269328	-	p7@TMEM123	TMEM123	entrezgene:114908	HGNC:30138
1934	chr11:102272324..102272344,-	0.779115	0.522863	0.52916	1.42543	0.677495	0.989218	chr11	102272324	102272344	-	p@chr11:102272324..102272344,-
1935	chr11:102272351..102272374,-	0.978727	0.702073	0.466743	1.52174	0.686164	0.989218	chr11	102272351	102272374	-	p@chr11:102272351..102272374,-
1936	chr11:102272802..102272948,-	5.32917	5.40152	0.0542086	2.88625	0.979229	1	chr11	102272802	102272948	-	p@chr11:102272802..102272948,-
1937	chr1:110230412..110230446,+	10.5047	10.2173	0.0999024	3.6074	0.980818	1	chr1	110230412	110230446	+	p1@GSTM1	GSTM1	entrezgene:2944	HGNC:4632	uniprot:P09488
1938	chr1:110230456..110230474,+	142.89	35.3594	2.04344	6.68201	0.170347	0.663581	chr1	110230456	110230474	+	p2@GSTM1	GSTM1	entrezgene:2944	HGNC:4632	uniprot:P09488
1939	chr11:102319564..102319603,-	2.00367	1.71795	0.264991	1.96828	0.702959	0.996657	chr11	102319564	102319603	-	p@chr11:102319564..102319603,-
1940	chr11:102323410..102323435,-	18.7388	22.4782	-0.194533	4.4626	0.57609	0.95662	chr11	102323410	102323435	-	p3@TMEM123	TMEM123	entrezgene:114908	HGNC:30138
1941	chr11:102323436..102323482,-	82.7025	74.885	0.219846	6.35928	0.534891	0.936534	chr11	102323436	102323482	-	p2@TMEM123	TMEM123	entrezgene:114908	HGNC:30138
1942	chr11:102323489..102323576,-	304.384	245.409	0.386411	8.16184	0.350185	0.830595	chr11	102323489	102323576	-	p1@TMEM123	TMEM123	entrezgene:114908	HGNC:30138
1943	chr11:102323582..102323593,-	4.95098	3.46809	0.553665	2.67406	0.225794	0.722316	chr11	102323582	102323593	-	p5@TMEM123	TMEM123	entrezgene:114908	HGNC:30138
1944	chr11:102323740..102323780,-	10.2521	10.125	0.085425	3.6029	0.837671	1	chr11	102323740	102323780	-	p4@TMEM123	TMEM123	entrezgene:114908	HGNC:30138	uniprot:Q8N131
1945	chr11:102323785..102323794,-	2.05976	2.1446	0.000302107	2.02838	1	1	chr11	102323785	102323794	-	p6@TMEM123	TMEM123	entrezgene:114908	HGNC:30138	uniprot:Q8N131
1946	chr11:102401469..102401488,-	206.353	357.233	-0.708031	8.0408	0.226429	0.723067	chr11	102401469	102401488	-	p1@MMP7	MMP7	entrezgene:4316	HGNC:7174	uniprot:P09237
1947	chr11:102401534..102401543,-	0.486941	1.59447	-1.43897	1.51439	0.0515282	0.437631	chr11	102401534	102401543	-	p2@MMP7	MMP7	entrezgene:4316	HGNC:7174	uniprot:P09237
1948	chr1:110254850..110254893,+	0.986535	1.92046	-0.82399	1.72618	0.23962	0.733086	chr1	110254850	110254893	+	p1@GSTM5	GSTM5	entrezgene:2949	HGNC:4637	uniprot:P46439,uniprot:Q5T8R1,uniprot:Q5T8Q9,uniprot:Q5T8R2
1949	chr1:110254894..110254915,+	0.345171	0.972672	-1.17451	1.3526	0.196913	0.695293	chr1	110254894	110254915	+	p2@GSTM5	GSTM5	entrezgene:2949	HGNC:4637
1950	chr11:102595681..102595688,-	1.09158	1.72511	-0.509022	1.7325	0.630543	0.981325	chr11	102595681	102595688	-	p1@MMP8	MMP8	entrezgene:4317	HGNC:7175	uniprot:P22894,uniprot:E9PJB3,uniprot:E9PIY7,uniprot:F5GXB5,uniprot:F5H4Q2
1951	chr11:102651279..102651288,-	0.364309	1.91734	-2.0133	1.53804	0.0338585	0.370347	chr11	102651279	102651288	-	p2@MMP10	MMP10	entrezgene:4319	HGNC:7156	uniprot:P09238
1952	chr11:102651343..102651365,-	24.5179	121.342	-2.20517	5.92176	0.00432886	0.168593	chr11	102651343	102651365	-	p1@MMP10	MMP10	entrezgene:4319	HGNC:7156	uniprot:P09238,uniprot:F5GYX7
1953	chr11:102661061..102661115,-	1.65417	3.35555	-0.866565	2.08746	0.331	0.815854	chr11	102661061	102661115	-	p@chr11:102661061..102661115,-
1954	chr11:102666252..102666270,-	0.597336	1.27907	-0.904726	1.50231	0.2508	0.74522	chr11	102666252	102666270	-	p2@MMP1	MMP1	entrezgene:4312	HGNC:7155	uniprot:Q96DZ4
1955	chr11:102668074..102668126,-	0.373013	0.736098	-0.741255	1.31894	0.601124	0.960728	chr11	102668074	102668126	-	p3@MMP1	MMP1	entrezgene:4312	HGNC:7155	uniprot:Q53G97
1956	chr11:102668879..102668898,-	176.831	359.381	-0.885233	7.9344	0.25074	0.745093	chr11	102668879	102668898	-	p1@MMP1	MMP1	entrezgene:4312	HGNC:7155	uniprot:P03956
1957	chr11:102714328..102714346,-	7.03016	11.3825	-0.528921	3.42779	0.5189	0.924983	chr11	102714328	102714346	-	p1@MMP3	MMP3	entrezgene:4314	HGNC:7173	uniprot:E9PKX2,uniprot:P08254
1958	chr11:102742411..102742449,-	1.01088	1.6616	-0.548301	1.69993	0.556738	0.946349	chr11	102742411	102742449	-	p@chr11:102742411..102742449,-
1959	chr11:102742640..102742679,-	0.545432	0.579127	-0.0228192	1.35432	1	1	chr11	102742640	102742679	-	p@chr11:102742640..102742679,-
1960	chr11:102745704..102745720,-	457.843	451.726	0.228575	8.91863	0.810111	1	chr11	102745704	102745720	-	p1@MMP12	MMP12	entrezgene:4321	HGNC:7158
1961	chr1:110282512..110282560,-	1.54765	0.905293	0.747481	1.72665	0.402449	0.866098	chr1	110282512	110282560	-	p2@GSTM3	GSTM3	entrezgene:2947	HGNC:4635
1962	chr11:102826454..102826469,-	9.81847	28.2313	-1.37974	4.18679	0.0833603	0.523547	chr11	102826454	102826469	-	p1@MMP13	MMP13	entrezgene:4322	HGNC:7159	uniprot:P45452,uniprot:A8K846,uniprot:Q53H33
1963	chr1:110282931..110282945,-	179.437	91.2039	1.04562	7.24808	0.239131	0.733086	chr1	110282931	110282945	-	p1@GSTM3	GSTM3	entrezgene:2947	HGNC:4635
1964	chr11:102962818..102962842,-	8.24538	8.15964	0.078379	3.34663	0.833556	1	chr11	102962818	102962842	-	p2@DCUN1D5	DCUN1D5	entrezgene:84259	HGNC:28409
1965	chr11:102962853..102962864,-	4.07298	4.64345	-0.125426	2.6457	0.806449	1	chr11	102962853	102962864	-	p3@DCUN1D5	DCUN1D5	entrezgene:84259	HGNC:28409
1966	chr11:102962874..102962927,-	83.1812	67.0369	0.382041	6.31387	0.11861	0.578197	chr11	102962874	102962927	-	p1@DCUN1D5	DCUN1D5	entrezgene:84259	HGNC:28409	uniprot:E9PLH8,uniprot:E9PQV9,uniprot:E9PLS2,uniprot:E9PM04,uniprot:E9PM78
1967	chr11:102962929..102962940,-	2.8407	2.30828	0.341199	2.22296	0.462081	0.897693	chr11	102962929	102962940	-	p4@DCUN1D5	DCUN1D5	entrezgene:84259	HGNC:28409	uniprot:E9PQU4
1968	chr11:102980126..102980199,+	6.23558	7.48258	-0.19343	3.1188	0.605956	0.964533	chr11	102980126	102980199	+	p2@DYNC2H1	DYNC2H1	entrezgene:79659	HGNC:2962	uniprot:Q8NCM8,uniprot:B0I1S0
1969	chr11:102980255..102980304,+	3.05011	2.76961	0.203518	2.31793	0.730133	1	chr11	102980255	102980304	+	p1@DYNC2H1	DYNC2H1	entrezgene:79659	HGNC:2962
1970	chr11:10315189..10315209,+	1.05223	0.648176	0.656727	1.53748	0.561702	0.946349	chr11	10315189	10315209	+	p@chr11:10315189..10315209,+
1971	chr11:10315741..10315773,-	58.5305	45.8378	0.426271	5.81298	0.177716	0.6724	chr11	10315741	10315773	-	p1@SBF2	SBF2	entrezgene:81846	HGNC:2135	uniprot:Q86WG5
1972	chr11:10325349..10325391,-	2.4535	0.9589	1.327	1.98534	0.0366943	0.385802	chr11	10325349	10325391	-	p1@ENST00000526906	ENST00000526906
1973	chr11:10326612..10326630,+	275.193	151.417	0.995054	7.92857	0.154833	0.643108	chr11	10326612	10326630	+	p1@ADM	ADM	entrezgene:133	HGNC:259	uniprot:E9PML4,uniprot:E9PQE6,uniprot:E9PL83,uniprot:P35318
1974	chr11:10328364..10328369,+	1.68891	1.08082	0.663968	1.80068	0.511506	0.918829	chr11	10328364	10328369	+	p@chr11:10328364..10328369,+
1975	chr11:10328534..10328568,+	5.91416	3.72876	0.756405	2.85811	0.42008	0.876159	chr11	10328534	10328568	+	p@chr11:10328534..10328568,+
1976	chr11:10328593..10328619,+	2.41434	1.26072	0.957697	2.00918	0.198438	0.697361	chr11	10328593	10328619	+	p@chr11:10328593..10328619,+
1977	chr11:10329696..10329715,+	0.922284	0.510097	0.770189	1.46989	0.541744	0.936534	chr11	10329696	10329715	+	p18@AMPD3	AMPD3	entrezgene:272	HGNC:470
1978	chr11:10329796..10329817,+	1.12857	1.05532	0.139323	1.63419	0.940689	1	chr11	10329796	10329817	+	p12@AMPD3	AMPD3	entrezgene:272	HGNC:470
1979	chr11:103673856..103673877,-	0.923385	0.92679	0.0884828	1.55134	0.980323	1	chr11	103673856	103673877	-	p@chr11:103673856..103673877,-
1980	chr11:104034748..104034809,-	0.862282	0.789423	0.16131	1.50016	1	1	chr11	104034748	104034809	-	p2@PDGFD	PDGFD	entrezgene:80310	HGNC:30620	uniprot:Q9GZP0
1981	chr11:104034827..104034850,-	0.814226	0.832392	0.0231733	1.49076	1	1	chr11	104034827	104034850	-	p1@PDGFD	PDGFD	entrezgene:80310	HGNC:30620	uniprot:Q9GZP0
1982	chr1:110453109..110453144,+	0.687475	0.7461	-0.050624	1.43059	1	1	chr1	110453109	110453144	+	p5@CSF1	CSF1	entrezgene:1435	HGNC:2432	uniprot:E9PKP4
1983	chr1:110453203..110453255,+	0.99709	1.55226	-0.526526	1.66833	0.492941	0.917649	chr1	110453203	110453255	+	p3@CSF1	CSF1	entrezgene:1435	HGNC:2432	uniprot:P09603
1984	chr1:110453462..110453478,+	24.8423	23.8372	0.117492	4.73274	0.740407	1	chr1	110453462	110453478	+	p1@CSF1	CSF1	entrezgene:1435	HGNC:2432	uniprot:E9PJA2
1985	chr1:110453514..110453525,+	0.725918	1.1195	-0.496807	1.51036	0.736783	1	chr1	110453514	110453525	+	p4@CSF1	CSF1	entrezgene:1435	HGNC:2432	uniprot:P09603
1986	chr11:104565351..104565357,-	0.845377	1.99411	-1.07322	1.69565	0.100859	0.557143	chr11	104565351	104565357	-	p@chr11:104565351..104565357,-
1987	chr11:10471836..10471867,+	0.654295	0.729226	-0.0827972	1.42411	1	1	chr11	10471836	10471867	+	p16@AMPD3	AMPD3	entrezgene:272	HGNC:470	uniprot:Q01432,uniprot:A0AUX0,uniprot:B7Z2S2
1988	chr11:10472175..10472216,+	1.16418	1.731	-0.471771	1.75034	0.53815	0.936534	chr11	10472175	10472216	+	p8@AMPD3	AMPD3	entrezgene:272	HGNC:470	uniprot:A0AUX0,uniprot:Q01432
1989	chr11:10472223..10472274,+	3.53762	4.61577	-0.311667	2.56309	0.525123	0.929789	chr11	10472223	10472274	+	p5@AMPD3	AMPD3	entrezgene:272	HGNC:470	uniprot:A0AUX0,uniprot:E9PLK6,uniprot:Q01432
1990	chr11:10476661..10476742,+	1.968	1.42088	0.604408	1.93896	0.56496	0.949754	chr11	10476661	10476742	+	p4@AMPD3	AMPD3	entrezgene:272	HGNC:470	uniprot:Q01432
1991	chr11:10476755..10476782,+	0.622244	0.735949	-0.154794	1.41393	1	1	chr11	10476755	10476782	+	p13@AMPD3	AMPD3	entrezgene:272	HGNC:470	uniprot:Q01432
1992	chr11:10476786..10476831,+	5.08064	5.61685	0.0192065	2.88897	1	1	chr11	10476786	10476831	+	p1@AMPD3	AMPD3	entrezgene:272	HGNC:470	uniprot:Q01432
1993	chr11:10476928..10476969,+	0.797166	1.26475	-0.539416	1.56272	0.64174	0.988309	chr11	10476928	10476969	+	p3@AMPD3	AMPD3	entrezgene:272	HGNC:470	uniprot:E9PKC5
1994	chr11:10477593..10477619,+	4.07622	12.7351	-1.57621	3.19604	0.000184055	0.045806	chr11	10477593	10477619	+	p2@AMPD3	AMPD3	entrezgene:272	HGNC:470	uniprot:B7Z763,uniprot:Q01432
1995	chr11:10477846..10477867,+	0.713714	1.35027	-0.762505	1.55722	0.331389	0.815854	chr11	10477846	10477867	+	p6@AMPD3	AMPD3	entrezgene:272	HGNC:470	uniprot:B7Z763
[truncated: 42,534 more rows]
