# Supplementary material for: Copy number loss of KDM5D may be a predictive biomarker for ATR inhibitor treatment in male patients with pulmonary squamous cell carcinoma
Source: J Pathol Clin Res. 2023 Nov 16;10(1):e350. doi: 10.1002/cjp2.350 (PMC10766025; doi:10.1002/cjp2.350)
Supplement: Supplementary file 4 — Table S3. Differentially expressed TSSs between squamous cell carcinoma with and without KDM5D copy number loss [file CJP2-10-e350-s001.xlsx]

## Sheet: Table S3
Copy number loss of KDM5D may be a predictive biomarker for ATR inhibitor treatment in male patients with pulmonary squamous cell carcinoma
A Ura et al. J Pathol Clin Res
https://doi.org/10.1002/cjp2.350
Table S3. Differentially expressed TSSs between SCC with and without KDM5D copy number loss
No	TSS_ID	mean.cpm.KDM5D_loss	mean.cpm.WT	logFC	logCPM	PValue	FDR	L_chr	L_start	L_end	L_ori	short_description	gene_symbol	entrezgene_id	hgnc_id	uniprot_id	10RK-0135	11RB-0403	10RK-0073	11RB-0400	10RK-0053	10RH-0318	10RK-0076	10RK-0092	10RK-0130	11RB-0352	11RB-0370	10RK-0105	10RK-0068	10RK-0144	11RB-0419	11RB-0367	11RB-0398
1	chr12:55248289..55248306,+	184.601	0.897083	7.83035	7.18813	0.000172995	0.0447866	chr12	55248289	55248306	+	p1@MUCL1	MUCL1	entrezgene:118430	HGNC:30588	uniprot:Q96DR8	0.877546	2.53327	1.77458	584.397	1384.93	3.56463	46.7719	2.61282	1.26268	1.44944	0.434952	1.0569	0.318186	0.594907	1.87595	1.53656	0
2	chr19:35981358..35981374,-	108.18	0.755258	7.2136	6.37081	0.000168873	0.0446241	chr19	35981358	35981374	-	p1@KRTDAP	KRTDAP	entrezgene:388533	HGNC:16313		3.36393	55.537	4.3773	65.6052	860.181	1.64521	5.9846	0.795205	0	191.326	1.15987	2.46609	0	1.04109	0	1.02437	0
3	chr14:24105566..24105579,+	62.4735	0.867551	6.02451	5.41395	0.000190743	0.0464131	chr14	24105566	24105579	+	p1@DHRS2	DHRS2	entrezgene:10202	HGNC:18349	uniprot:D3DS54,uniprot:Q13268	23.1087	13.0561	0.236611	2.26877	8.34971	12.0649	616.966	1.02241	0.757608	6.91272	2.46473	0.880747	0.848497	1.04109	0.844178	1.36583	0.224967
4	chr6:31324924..31324930,-	19.9291	0.221175	5.93802	3.94093	8.32915e-05	0.0301934	chr6	31324924	31324930	-	p6@HLA-B	HLA-B	entrezgene:3106	HGNC:4932	uniprot:B4DUK6,uniprot:F5H017	15.0645	0.194867	0.236611	0	47.0474	0.959707	116.193	19.0849	1.51522	8.91964	10.0039	0.176149	0.106062	0.594907	0	0	0.449933
5	chr19:51487157..51487179,-	80.5912	1.47128	5.89873	5.96326	0.00016239	0.043954	chr19	51487157	51487179	-	p1@KLK7	KLK7	entrezgene:5650	HGNC:6368	uniprot:P49862	6.43534	19.8764	87.0727	129.887	579.823	29.6138	2.76212	0	2.02029	26.9819	2.02978	0.176149	0.424249	0.297453	0.937976	6.31695	0.6749
6	chr10:5541525..5541539,-	62.6044	1.04824	5.87854	5.49663	0.000222645	0.0488382	chr10	5541525	5541539	-	p1@CALML5	CALML5	entrezgene:51806	HGNC:18180	uniprot:Q9NZT1,uniprot:Q53H37	1.60883	26.8916	169.177	2.26877	313.114	3.01622	87.3751	0.227201	0.757608	84.0676	0.144984	1.76149	0.106062	1.63599	0	2.56093	0.224967
7	chr16:2069778..2069797,+	7.46781	0.509161	3.67308	2.84185	6.67597e-05	0.0274455	chr16	2069778	2069797	+	p1@NPW	NPW	entrezgene:283869	HGNC:30509	uniprot:Q8N729	21.2074	11.4971	2.1295	6.8063	13.9697	12.202	9.02293	0.454403	1.76775	1.78393	1.30486	0.704597	0.212124	0.148727	0.468988	0.170728	1.3498
8	chr8:128231226..128231265,-	11.6811	1.17527	3.3081	3.34589	0.000114664	0.0362119	chr8	128231226	128231265	-	p2@ENST00000500112,p2@uc003ysa.1	ENST00000500112				19.7448	5.45626	10.1743	30.6284	3.69314	3.15332	8.10223	0	29.7992	10.9266	6.81425	0.352299	0.106062	5.05671	0	1.53656	0
9	chr6:150346656..150346674,-	18.6324	2.76813	2.7736	3.9303	0.000231742	0.0496117	chr6	150346656	150346674	-	p1@RAET1L	RAET1L	entrezgene:154064	HGNC:16798	uniprot:Q5VY80	11.4081	25.7224	44.7194	23.2549	29.7057	25.775	2.57798	0.340802	28.284	12.153	1.01489	1.23305	5.40917	2.67708	1.50076	4.43894	1.3498
10	chr1:163291814..163291855,+	28.1416	4.74874	2.59306	4.45241	0.000133073	0.0382296	chr1	163291814	163291855	+	p2@NUF2	NUF2	entrezgene:83540	HGNC:14621	uniprot:E9PP32	13.4557	108.541	17.3909	3.59221	6.10171	9.59707	22.9256	80.5429	8.83876	19.2887	19.2829	5.63678	6.57585	5.20543	4.50229	4.09748	2.47463
11	chr14:103989160..103989176,-	166.21	30.4981	2.47432	6.90381	5.0033e-05	0.0271698	chr14	103989160	103989176	-	p1@CKB	CKB	entrezgene:1152	HGNC:1991	uniprot:E7EUJ8,uniprot:G3V461,uniprot:P12277	141.285	127.053	300.614	135.37	95.3794	86.0994	32.0406	699.326	33.0822	145.725	32.3315	27.8316	26.4095	22.1603	28.0455	55.1453	23.3965
12	chr12:133136649..133136682,+	6.54797	1.12103	2.4692	2.72214	2.05815e-05	0.0179701	chr12	133136649	133136682	+	p3@FBRSL1	FBRSL1	entrezgene:57666	HGNC:29308		9.21424	7.40493	5.08713	1.89064	3.69314	3.83883	6.07667	16.2449	3.5355	11.707	3.33463	0.352299	1.69699	2.2309	1.31317	0.682914	0.449933
13	chr10:102133377..102133394,+	3.87153	0.73083	2.27566	2.25061	5.88976e-05	0.0272482	chr10	102133377	102133394	+	p3@LINC00263	LINC00263		HGNC:28060		5.99657	4.87166	6.6251	4.34847	2.08743	5.20984	1.01278	3.86242	3.03043	2.78739	2.7547	0.176149	1.27275	0.594907	0.750381	1.36583	0.224967
14	chr16:47177845..47177864,-	17.9812	4.23614	2.10158	3.92378	1.1409e-05	0.0129068	chr16	47177845	47177864	-	p1@NETO2	NETO2	entrezgene:81831	HGNC:14644	uniprot:Q8NC67,uniprot:Q32NC3	22.2312	26.1121	34.4268	8.886	20.3926	17.0005	31.1199	16.3585	2.7779	11.8185	6.66927	3.87529	3.60611	4.01562	4.31469	3.75603	5.84913
15	chr12:133136555..133136646,+	20.0705	5.69924	1.85678	4.08614	3.23259e-06	0.00719719	chr12	133136555	133136646	+	p2@FBRSL1	FBRSL1	entrezgene:57666	HGNC:29308		28.959	21.4353	15.8529	13.4235	14.2909	15.0811	24.2146	34.989	9.34383	32.8912	10.2939	4.75603	9.12135	9.66724	3.8457	4.7804	2.0247
16	chr2:27008888..27008968,+	35.7785	12.6715	1.55856	4.90051	6.68752e-05	0.0274455	chr2	27008888	27008968	+	p2@CENPA	CENPA	entrezgene:1058	HGNC:1851		41.5372	61.9676	21.1766	27.4143	24.728	25.2266	41.8001	74.8629	21.213	26.0899	27.547	6.51753	23.3337	10.4109	12.0999	18.2679	5.3992
17	chr10:95256356..95256408,+	47.8726	17.332	1.52834	5.29614	0.000150624	0.0414021	chr10	95256356	95256408	+	p1@CEP55	CEP55	entrezgene:55165	HGNC:1161	uniprot:Q53EZ4	65.6697	49.3012	31.4692	24.5783	35.3257	26.4605	47.6006	107.239	60.8612	30.1038	47.9897	14.7965	36.5914	23.3501	13.2255	4.7804	11.2483
18	chr8:120868078..120868182,-	23.0498	8.52943	1.48978	4.32212	0.000131859	0.0381494	chr8	120868078	120868182	-	p1@DSCC1	DSCC1	entrezgene:79075	HGNC:24453	uniprot:Q9BVC3	28.2277	24.5532	10.2926	27.0361	6.90457	17.0005	31.0278	50.5523	19.1927	23.9715	14.7884	7.57442	10.288	12.3443	8.06659	6.82914	6.0741
19	chr6:20402102..20402152,+	17.9284	6.87275	1.42935	4.00397	5.33124e-05	0.0272396	chr6	20402102	20402152	+	p1@E2F3	E2F3	entrezgene:1871	HGNC:3115	uniprot:F5H536,uniprot:O00716	23.84	17.538	22.7146	16.4486	10.7583	18.2344	13.3503	35.1026	16.6674	10.8151	11.7437	6.34138	12.1971	6.54398	7.31621	5.46331	3.3745
20	chr10:94352870..94352930,+	49.7756	22.1268	1.2391	5.39917	0.00021224	0.0482185	chr10	94352870	94352930	+	p1@KIF11	KIF11	entrezgene:3832	HGNC:6388		90.3873	48.132	32.8889	29.683	29.8663	31.5332	50.4548	78.0437	75.7608	28.8773	51.9043	22.7233	28.2125	24.0937	23.5432	23.3898	10.7984
21	chrX:99891689..99891764,-	35.4132	15.8157	1.22874	4.94151	0.000231097	0.0496117	chrX	99891689	99891764	-	p1@TSPAN6	TSPAN6	entrezgene:7105	HGNC:11858		38.9046	46.1834	20.8217	32.1409	22.9617	25.2266	34.9869	61.0036	55.8104	29.3233	22.1826	15.1488	14.3184	11.3032	19.2285	26.1215	8.77369
22	chr9:139622626..139622643,-	64.8986	29.8493	1.16742	5.76602	0.000202139	0.0473739	chr9	139622626	139622643	-	p1@SNHG7	SNHG7	entrezgene:84973	HGNC:28254		45.3399	48.9115	32.0607	40.0815	58.9297	88.5672	62.424	99.855	47.7293	118.074	71.9121	20.4333	43.5915	31.0839	37.7066	18.6094	27.6709
23	chr8:130951991..130952083,-	56.3263	26.3852	1.15771	5.57409	0.000146736	0.0408376	chr8	130951991	130952083	-	p1@FAM49B	FAM49B	entrezgene:51571	HGNC:25216	uniprot:E5RH75,uniprot:E5RJL8,uniprot:E5RGI7,uniprot:Q9NW21,uniprot:Q9NUQ9	52.5065	31.9581	56.0767	53.8832	34.844	53.0581	71.9993	109.398	38.8905	57.5317	59.4435	21.4902	37.2278	43.7257	23.5432	17.9265	14.3979
24	chr11:60609568..60609594,+	25.135	12.0063	1.13018	4.49841	7.00371e-05	0.0278454	chr11	60609568	60609594	+	p1@CCDC86	CCDC86	entrezgene:79080	HGNC:28359		29.8366	21.4353	24.3709	26.658	24.4069	24.1298	23.2939	28.6274	24.496	32.5567	16.6732	7.04597	15.0608	13.6829	13.1317	19.2923	3.82443
25	chr17:62223320..62223340,+	102.193	49.3059	1.11804	6.43275	4.37431e-05	0.0253673	chr17	62223320	62223340	+	p1@SNORD104	SNORD104	entrezgene:692227	HGNC:32768		112.326	44.2347	77.6083	129.32	99.5543	88.7043	109.288	134.958	84.0945	146.171	97.8643	47.0319	39.8794	55.3263	57.4979	41.6578	54.4419
26	chr4:156875003..156875074,-	19.2498	40.1381	-1.01268	4.81361	0.00017545	0.0449001	chr4	156875003	156875074	-	p1@CTSO	CTSO	entrezgene:1519	HGNC:2542	uniprot:P43234	16.2346	8.57413	28.3933	6.8063	14.7726	26.7347	19.519	17.3809	18.4351	24.306	30.5916	42.6281	25.667	44.3206	57.7793	30.3897	40.044
27	chr20:30640004..30640091,+	21.1713	45.6558	-1.05295	4.97726	0.000125806	0.0377349	chr20	30640004	30640091	+	p1@HCK	HCK	entrezgene:3055	HGNC:4840	uniprot:P08631	16.0883	17.9277	31.5875	23.4439	10.9189	15.6295	22.2811	11.4737	39.9007	26.0899	17.5431	52.3164	41.2582	29.2992	63.5948	44.048	43.4185
28	chr10:45455207..45455263,+	29.587	65.7513	-1.09656	5.45792	7.98243e-05	0.0296208	chr10	45455207	45455263	+	p1@RASSF4	RASSF4	entrezgene:83937	HGNC:20793	uniprot:Q9H2L5,uniprot:E9PHC4	35.2481	19.6815	36.2014	30.2502	12.8457	30.4364	42.8129	42.2595	36.8703	17.3933	21.4576	79.2672	34.8945	48.1875	83.3861	82.6326	66.1402
29	chr5:100238956..100238994,-	23.1805	51.7609	-1.11169	5.133	0.000207551	0.0476393	chr5	100238956	100238994	-	p1@ST8SIA4	ST8SIA4	entrezgene:7903	HGNC:10871	uniprot:Q92187,uniprot:G3V104,uniprot:Q8N1F4	15.5033	17.3431	25.6722	15.5032	19.7503	31.1219	49.5341	20.7889	27.2739	13.9369	18.558	40.3382	32.2429	35.2482	59.9367	81.6082	61.1909
30	chr9:35732647..35732678,+	5.29066	12.2328	-1.13723	3.26995	7.69156e-05	0.0292189	chr9	35732647	35732678	+	p2@CREB3	CREB3	entrezgene:10488	HGNC:2347		3.94896	2.923	5.79696	2.45783	2.89029	7.81476	6.90531	3.86242	10.859	4.7943	5.94435	12.1543	11.7729	12.0469	11.7247	13.9997	11.6983
31	chr22:37257015..37257065,+	12.9882	29.9469	-1.15587	4.38532	9.86491e-06	0.0119022	chr22	37257015	37257065	+	p1@NCF4	NCF4	entrezgene:4689	HGNC:7662	uniprot:Q15080,uniprot:A8K4F9,uniprot:B0QY04	9.21424	11.1074	14.9065	10.2095	9.63429	18.2344	17.2172	13.2913	16.9199	8.36216	13.7735	27.3031	20.5761	23.2014	29.5462	36.5359	42.5187
32	chr16:3115386..3115412,+	17.5197	40.7112	-1.16204	4.77565	0.000217072	0.0485263	chr16	3115386	3115412	+	p2@IL32	IL32	entrezgene:9235	HGNC:16830	uniprot:F8VSD2	16.6734	5.65113	27.6834	14.936	15.8966	23.033	24.3067	11.5873	12.6268	18.2853	22.0376	47.3842	42.637	17.401	72.2242	23.902	40.7189
33	chr2:30454390..30454409,+	128.653	300.191	-1.17733	7.57023	0.000184909	0.045806	chr2	30454390	30454409	+	p1@LBH	LBH	entrezgene:81606	HGNC:29532	uniprot:Q53QV2,uniprot:B5MC28,uniprot:B5MCM2,uniprot:F8WC18	46.9487	103.084	149.656	135.937	81.0886	162.465	157.165	66.2292	271.224	113.948	127.441	380.306	247.019	270.831	168.836	400.529	333.625
34	chr19:39826639..39826719,-	25.7839	60.1159	-1.18086	5.31826	0.000115635	0.0362613	chr19	39826639	39826719	-	p1@GMFG	GMFG	entrezgene:9535	HGNC:4374	uniprot:O60234,uniprot:Q6IB37	18.8672	24.1635	27.2102	27.6033	14.7726	30.2993	39.3142	29.1954	34.0924	15.0519	23.0525	53.1971	35.1066	26.7708	59.0925	103.291	83.2376
35	chr3:186648307..186648375,+	20.8246	48.4765	-1.18655	5.01591	9.50398e-05	0.0326971	chr3	186648307	186648375	+	p1@ST6GAL1	ST6GAL1	entrezgene:6480	HGNC:10860	uniprot:C9JVK7,uniprot:C9JAT4,uniprot:B2R513,uniprot:P15907	12.2856	7.98953	26.1455	24.9564	7.22571	31.3961	23.7543	16.1313	21.4656	21.1841	36.536	45.6227	53.5614	25.7297	49.3375	54.2917	62.3157
36	chr5:150603630..150603660,-	17.9046	41.8403	-1.18676	4.81241	0.000195734	0.0468593	chr5	150603630	150603660	-	p1@CCDC69	CCDC69	entrezgene:26112	HGNC:24487	uniprot:E5RK59,uniprot:A6NI79,uniprot:Q7L2X4	11.2618	7.79466	28.8665	16.4486	9.15257	32.0816	29.1864	20.5617	21.213	10.8151	9.56895	39.6336	23.3337	38.5202	51.3073	37.731	60.516
37	chr7:98972345..98972360,+	99.3525	236.661	-1.18949	7.22081	0.00018026	0.0456068	chr7	98972345	98972360	+	p1@ARPC1B	ARPC1B	entrezgene:10095	HGNC:704	uniprot:C9JEY1,uniprot:C9JTT6,uniprot:C9J6C8,uniprot:C9JM51,uniprot:O15143	144.064	101.72	71.9296	44.9972	124.603	112.971	124.664	74.6357	96.7213	98.562	98.0093	209.089	117.517	198.996	157.299	552.819	184.248
38	chr12:15114492..15114565,-	116.801	275.491	-1.19255	7.44951	3.03737e-05	0.021133	chr12	15114492	15114565	-	p1@ARHGDIB	ARHGDIB	entrezgene:397	HGNC:679	uniprot:P52566	115.251	71.9058	140.31	128.753	98.2697	128.052	214.801	92.1302	112.631	77.1549	105.548	260.525	161.321	188.139	232.43	448.333	362.196
39	chr5:138862326..138862352,-	10.2289	24.7005	-1.19352	4.104	1.75345e-05	0.0166127	chr5	138862326	138862352	-	p2@TMEM173	TMEM173	entrezgene:340061	HGNC:27962	uniprot:Q86WV6	11.8469	4.48193	11.239	9.26413	12.2034	9.87127	18.8745	4.54403	9.59637	9.14263	11.4537	24.6609	24.5004	21.2679	34.3299	26.1215	17.3224
40	chr7:150497406..150497501,-	48.3485	113.049	-1.2	6.18102	2.58627e-05	0.0196553	chr7	150497406	150497501	-	p1@TMEM176B	TMEM176B	entrezgene:28959	HGNC:29596	uniprot:Q3YBM2,uniprot:E9PAV4	23.9863	38.7784	73.7042	42.9175	22.48	69.6473	80.1936	47.0307	53.7902	43.9292	35.3761	109.917	74.6678	66.6296	134.693	137.607	154.777
41	chr11:57365150..57365170,+	7.57284	18.2088	-1.2047	3.72791	6.66283e-05	0.0274455	chr11	57365150	57365170	+	p1@SERPING1	SERPING1	entrezgene:710	HGNC:1228	uniprot:B4E1F0,uniprot:B4E1H2,uniprot:C9JZJ9	6.43534	4.0922	10.8841	8.50788	5.78057	9.32287	8.01016	5.79364	10.1014	9.58861	4.78448	22.7233	9.22741	11.3032	23.5432	18.6094	23.8465
42	chr7:139529040..139529073,+	11.661	28.281	-1.21363	4.28638	1.99571e-05	0.0177734	chr7	139529040	139529073	+	p1@TBXAS1	TBXAS1	entrezgene:6916	HGNC:11609	uniprot:E7ENP0,uniprot:F8WD37,uniprot:E7EP75,uniprot:C9J8N6	10.6768	8.37926	12.8953	20.797	5.78057	13.8472	14.271	11.1329	13.3844	7.2472	9.85892	28.7123	21.0003	18.7396	33.2044	31.5848	36.4446
43	chr10:11207438..11207455,+	15.8358	38.8931	-1.23353	4.69878	0.000144072	0.0403484	chr10	11207438	11207455	+	p1@CELF2	CELF2	entrezgene:10659	HGNC:2550		9.79927	11.692	18.9288	25.5236	10.9189	16.4521	29.8309	9.76966	20.2029	9.47711	11.5987	31.883	25.4549	24.5399	39.9578	66.7548	44.7683
44	chr12:6898674..6898739,+	27.8045	68.2999	-1.23902	5.46597	1.54932e-05	0.0155244	chr12	6898674	6898739	+	p1@CD4	CD4	entrezgene:920	HGNC:1678	uniprot:F5GYA9,uniprot:F5H480	28.2277	19.4867	26.8553	47.455	16.6994	34.2752	37.9331	24.6514	30.5569	21.2956	18.413	70.4597	45.2885	41.7922	71.0048	85.1935	96.0607
45	chr19:1040096..1040161,+	10.8377	26.5085	-1.24337	4.18882	0.000101595	0.0342723	chr19	1040096	1040161	+	p1@ABCA7	ABCA7	entrezgene:10347	HGNC:37	uniprot:Q8IZY2,uniprot:E9PL63,uniprot:B3KUJ3	13.0169	10.7177	12.777	5.86098	5.45943	13.8472	10.7723	13.0641	16.4148	8.58515	8.69905	24.1325	13.682	18.2934	20.0727	54.9746	27.8958
46	chr10:26727647..26727722,+	9.47804	23.3458	-1.24786	4.02901	0.000219043	0.0485263	chr10	26727647	26727722	+	p2@APBB1IP	APBB1IP	entrezgene:54518	HGNC:17379	uniprot:Q7Z5R6	8.48295	4.87166	10.056	10.5876	5.45943	15.4924	20.2556	6.92964	9.34383	5.24029	7.53917	25.1894	13.682	13.2367	22.6052	34.3164	31.0454
47	chr19:54876531..54876549,-	27.5492	68.1467	-1.24861	5.45259	2.29095e-05	0.0192479	chr19	54876531	54876549	-	p1@LAIR1	LAIR1	entrezgene:3903	HGNC:6477	uniprot:F2Z3B9,uniprot:F2Z2I1	27.0577	20.0713	30.4045	34.9768	20.0714	24.2669	49.442	25.7874	32.3246	20.5152	18.123	62.533	37.0157	42.8333	68.6598	122.925	74.9138
48	chr2:145277640..145277771,-	41.8438	104.477	-1.25468	6.0452	9.41482e-05	0.0326971	chr2	145277640	145277771	-	p1@ZEB2	ZEB2	entrezgene:9839	HGNC:14881	uniprot:F2Z2E9,uniprot:F5H814	35.6869	27.8659	45.5475	72.4115	30.6691	40.4448	59.2015	21.1297	57.8307	34.1176	35.3761	78.2103	45.7128	69.6041	130.754	172.777	129.806
49	chr5:150537279..150537378,-	71.5095	176.883	-1.25768	6.77837	0.000110809	0.0354979	chr5	150537279	150537378	-	p1@ANXA6	ANXA6	entrezgene:309	HGNC:544	uniprot:A6NN80,uniprot:E7EMC6,uniprot:E5RFF0,uniprot:E5RI05,uniprot:E5RJF5,uniprot:E5RIU8,uniprot:E5RK69,uniprot:B7Z582,uniprot:P08133,uniprot:Q6ZP35	47.9725	34.1016	72.5211	70.7099	68.564	122.568	99.4364	61.1172	57.8307	97.5585	54.2241	94.9445	87.2892	96.8211	291.335	309.36	181.548
50	chr16:3115626..3115648,+	72.714	180.603	-1.26122	6.81214	0.00021657	0.0485263	chr16	3115626	3115648	+	p1@IL32	IL32	entrezgene:9235	HGNC:16830	uniprot:A8MPX0,uniprot:E9PK07,uniprot:E9PIV2,uniprot:A6NNM0	87.9009	49.8858	60.6906	70.3318	52.3463	96.7933	153.758	69.5236	53.0326	47.1626	58.4286	374.317	139.79	87.1538	163.395	78.0229	240.939
51	chr10:45869652..45869680,+	20.9263	52.8552	-1.26652	5.09117	7.00022e-05	0.0278454	chr10	45869652	45869680	+	p1@ALOX5	ALOX5	entrezgene:240	HGNC:435	uniprot:P09917,uniprot:B7ZLS0	13.1632	14.0304	31.7058	25.1455	24.4069	23.033	17.8617	7.72485	42.9311	12.9335	17.2531	51.4356	59.2887	29.8941	55.7158	75.8035	44.9933
52	chr6:32908765..32908786,-	25.6186	63.0919	-1.27231	5.35288	0.000130351	0.0381494	chr6	32908765	32908786	-	p2@HLA-DMB	HLA-DMB	entrezgene:3109	HGNC:4935	uniprot:E9PD01	38.4658	18.5123	22.0048	21.1752	10.9189	31.6703	43.5495	27.9458	35.1025	21.2956	11.1638	81.5571	37.1218	42.0897	37.6128	69.4865	110.684
53	chr22:17700260..17700331,-	14.8002	37.1841	-1.2726	4.62652	0.000193657	0.0466216	chr22	17700260	17700331	-	p1@CECR1	CECR1	entrezgene:51816	HGNC:1839	uniprot:Q9NZK5,uniprot:F5H7J3	13.602	11.4971	14.9065	21.1752	8.51029	14.5327	26.056	17.6081	16.4148	9.36562	9.134	42.452	15.8033	18.5908	30.2966	71.1938	44.7683
54	chr16:29674559..29674575,+	11.0216	27.7183	-1.27563	4.23929	0.000128654	0.0381443	chr16	29674559	29674575	+	p1@SPN	SPN	entrezgene:6693	HGNC:11249	uniprot:P16150,uniprot:A8K9B1	9.94552	7.21006	17.5092	15.1251	8.02857	9.59707	19.7952	12.3825	8.58622	6.24375	6.81425	29.4169	22.167	12.7905	20.3541	50.5356	31.0454
55	chr22:37309662..37309694,+	18.1781	45.5885	-1.28208	4.88407	0.000125636	0.0377349	chr22	37309662	37309694	+	p1@CSF2RB	CSF2RB	entrezgene:1439	HGNC:2436	uniprot:P32927,uniprot:Q6NSJ8	14.0407	14.2253	22.3597	10.7766	6.42286	21.5249	28.634	9.54246	44.6989	11.93	15.8033	39.6336	26.0913	37.0329	66.5025	47.804	56.4666
56	chr7:73624327..73624350,+	7.55113	19.0659	-1.28249	3.7654	0.000204347	0.0473925	chr7	73624327	73624350	+	p1@LAT2	LAT2	entrezgene:7462	HGNC:12749	uniprot:Q9GZY6,uniprot:F8W947	5.55779	7.0152	8.16307	4.7266	7.22571	14.1214	7.08945	3.29442	15.1522	3.90234	6.81425	13.2112	15.6972	10.5596	23.2618	22.1947	29.4706
57	chr6:31554779..31554804,+	8.24527	20.748	-1.28336	3.87432	0.000149577	0.0413696	chr6	31554779	31554804	+	p3@LST1	LST1	entrezgene:7940	HGNC:14189	uniprot:Q5STB1,uniprot:Q5STA6	14.0407	4.28706	8.04476	8.50788	4.65657	8.36316	10.404	5.56644	10.859	8.13917	7.82914	24.4848	15.5911	6.99016	18.5719	25.78	33.0701
58	chr6:32920794..32920890,-	101.228	254.4	-1.29032	7.30026	4.21303e-05	0.0253673	chr6	32920794	32920890	-	p1@HLA-DMA	HLA-DMA	entrezgene:3108	HGNC:4934	uniprot:B7Z4Y5,uniprot:Q5SP00,uniprot:A2AAT8	87.0233	76.9723	103.399	132.156	54.9154	104.745	196.939	83.8373	138.895	76.4859	58.1386	244.671	160.684	158.989	184.781	403.602	373.669
59	chr6:32908792..32908830,-	27.2659	68.2281	-1.29116	5.4482	3.59737e-05	0.023557	chr6	32908792	32908830	-	p1@HLA-DMB	HLA-DMB	entrezgene:3109	HGNC:4935	uniprot:A2AAT3,uniprot:Q59F83,uniprot:P28068	22.6699	18.5123	31.8241	27.0361	15.5754	33.7268	56.2552	22.2657	35.6076	24.4175	12.0337	77.1534	48.6825	46.4027	42.7717	89.9739	104.384
60	chr14:94856963..94856979,-	44.7987	116.22	-1.31523	6.15268	6.1903e-06	0.0105296	chr14	94856963	94856979	-	p2@SERPINA1	SERPINA1	entrezgene:5265	HGNC:8941	uniprot:P01009,uniprot:G3V387,uniprot:G3V4I7	52.6528	36.0503	71.693	28.9268	38.6977	45.2433	58.2808	23.0609	71.9728	21.4071	44.8001	116.259	122.608	88.6411	104.115	197.533	68.1649
61	chr5:149466042..149466143,-	40.136	103.957	-1.31658	6.00395	9.25426e-08	0.00058869	chr5	149466042	149466143	-	p1@CSF1R	CSF1R	entrezgene:1436	HGNC:2433		38.7583	34.4914	36.5563	38.0018	32.2749	52.2355	63.2526	35.8978	39.1431	44.9327	25.9522	127.884	80.7133	55.4751	126.533	130.778	102.36
62	chr1:9711781..9711813,+	6.43625	16.66	-1.32505	3.58207	0.000139347	0.0395222	chr1	9711781	9711813	+	p1@PIK3CD	PIK3CD	entrezgene:5293	HGNC:8977	uniprot:O00329,uniprot:Q5SR50,uniprot:A7E2E0	6.14282	6.04086	7.57154	3.59221	2.248	10.6939	12.6137	4.77123	8.08115	5.12879	3.91457	16.0296	11.6668	6.6927	20.1665	20.6581	24.7463
63	chr6:32160622..32160719,-	10.2474	26.6401	-1.33282	4.17069	9.80277e-05	0.0333212	chr6	32160622	32160719	-	p2@GPSM3	GPSM3	entrezgene:63940	HGNC:13945	uniprot:Q9Y4H4,uniprot:E9PIE9,uniprot:E9PIP3	9.36049	4.87166	11.0024	7.37349	10.9189	20.0167	15.3758	12.6097	6.81847	6.68973	7.68416	25.7178	12.6214	13.8316	34.0485	28.8531	44.7683
64	chr10:45869615..45869647,+	9.75744	25.6758	-1.33502	4.11724	6.92411e-06	0.0106319	chr10	45869615	45869647	+	p2@ALOX5	ALOX5	entrezgene:240	HGNC:435	uniprot:P09917	7.31289	6.62546	13.8417	10.7766	11.24	14.5327	8.93086	3.74882	14.142	6.46674	9.71393	23.2517	30.3338	13.8316	26.6385	27.8287	32.1702
65	chr19:8642289..8642353,-	19.2698	50.9049	-1.34328	5.01791	2.6918e-05	0.0199772	chr19	8642289	8642353	-	p1@MYO1F	MYO1F	entrezgene:4542	HGNC:7600	uniprot:O00160,uniprot:Q4LE34	19.7448	15.1996	18.9288	23.8221	13.488	28.3799	29.8309	14.9953	26.0112	8.80814	12.7586	65.8799	27.5762	22.9039	52.4329	74.0962	62.5407
66	chr5:169064245..169064303,+	23.6974	62.2026	-1.35813	5.29231	5.15791e-06	0.00918706	chr5	169064245	169064303	+	p1@DOCK2	DOCK2	entrezgene:1794	HGNC:2988	uniprot:Q92608,uniprot:E5RFJ0,uniprot:Q5XG91	22.6699	16.7585	26.5004	18.5283	15.2543	37.4286	41.9843	22.4929	28.0315	14.4944	16.5282	61.4761	39.6672	32.2737	65.9397	78.0229	95.8357
67	chr19:7812412..7812426,-	6.31214	16.8791	-1.35879	3.56807	0.000142848	0.0402588	chr19	7812412	7812426	-	p2@CD209	CD209	entrezgene:30835	HGNC:1641		7.02037	2.53327	11.1207	6.05004	1.76629	4.93564	4.60354	4.08963	3.28297	10.2576	13.7735	22.371	18.9851	11.7494	13.5069	25.4385	9.22363
68	chr2:152118276..152118351,-	4.16622	11.3948	-1.36618	3.11047	2.10505e-05	0.0180261	chr2	152118276	152118351	-	p1@RBM43	RBM43	entrezgene:375287	HGNC:24790	uniprot:B8ZZQ2	3.51019	3.11786	2.60272	3.78128	2.72971	4.79853	6.07667	3.63522	5.80833	6.57823	3.18965	18.6718	7.8486	10.2621	13.7882	6.99987	10.7984
69	chr7:73624276..73624306,+	2.31526	6.41727	-1.36679	2.52086	0.000189978	0.0464131	chr7	73624276	73624306	+	p2@LAT2	LAT2	entrezgene:7462	HGNC:12749	uniprot:C9JA24	2.04761	2.53327	2.1295	1.70158	2.08743	3.01622	4.05111	2.27201	2.27282	2.3414	1.01489	4.75603	5.83342	4.31307	7.12862	9.04861	7.42389
70	chr6:32407643..32407695,+	718.856	1903.54	-1.36713	10.1486	8.3652e-05	0.0301934	chr6	32407643	32407695	+	p1@HLA-DRA	HLA-DRA	entrezgene:3122	HGNC:4947	uniprot:Q30118	674.979	536.662	898.41	914.88	275.862	745.555	1611.97	479.281	840.692	481.549	447.566	2322	1217.91	1076.93	1199.48	3360.45	2244.49
71	chr5:149792306..149792326,-	1833.56	4854.82	-1.37005	11.494	0.000163468	0.043954	chr5	149792306	149792326	-	p1@CD74	CD74	entrezgene:972	HGNC:1697	uniprot:P04233,uniprot:E7EQJ3,uniprot:E7ER71,uniprot:E7ESL3	1509.09	1297.03	2203.55	1908.41	767.371	2154.54	3940.9	1626.31	2410.46	1177.5	1173.94	5450.59	2436.14	2114.6	3476.61	10827.3	4823.73
72	chr8:21771182..21771208,-	8.29962	22.2941	-1.37347	3.92138	4.8797e-05	0.0268257	chr8	21771182	21771208	-	p1@DOK2	DOK2	entrezgene:9046	HGNC:2991	uniprot:G3V114,uniprot:E5RJ11,uniprot:G3V1Q1,uniprot:O60496	10.5306	4.87166	9.10951	3.02502	6.744	8.50026	16.7569	6.92964	10.354	6.35524	8.11911	27.4793	14.7426	14.5752	12.0999	40.1212	24.7463
73	chr12:7060508..7060609,+	17.7788	47.3453	-1.37388	4.92065	2.38965e-05	0.0193299	chr12	7060508	7060609	+	p1@PTPN6	PTPN6	entrezgene:5777	HGNC:9658	uniprot:F5GXD4,uniprot:F5H1V7,uniprot:F5GZM7,uniprot:F5H1Z8,uniprot:F5GY79	17.5509	16.3688	19.8753	14.5579	16.5389	31.5332	28.5419	10.9057	20.9605	8.58515	10.1489	50.5549	27.258	27.5144	43.3345	51.0478	84.3624
74	chr16:85932760..85932775,+	23.2933	61.3483	-1.37653	5.27395	9.44606e-05	0.0326971	chr16	85932760	85932775	+	p1@IRF8	IRF8	entrezgene:3394	HGNC:5358	uniprot:Q02556	26.3264	12.0817	24.2526	6.42817	21.9983	36.4689	43.5495	25.7874	22.9808	16.0553	20.2978	43.1566	29.9095	35.0995	53.8398	101.925	104.159
75	chrX:48542169..48542241,+	15.9627	42.9854	-1.37718	4.7775	7.46456e-06	0.0108211	chrX	48542169	48542241	+	p1@WAS	WAS	entrezgene:7454	HGNC:12731	uniprot:P42768	12.8707	15.3945	14.3149	15.6923	11.24	23.7185	25.3195	13.8593	18.4351	9.8116	14.9334	36.4629	23.0155	20.8217	49.3375	75.6327	52.6422
76	chr16:50715196..50715235,-	7.97341	21.5057	-1.38478	3.87802	2.92474e-05	0.0206723	chr16	50715196	50715235	-	p1@SNX20	SNX20	entrezgene:124460	HGNC:30390	uniprot:Q7Z614	9.36049	7.5998	8.16307	6.23911	2.40857	10.2826	14.8234	7.72485	8.83876	3.56785	8.69905	24.4848	12.5153	11.8981	23.8246	20.3167	35.9946
77	chr1:202129704..202129762,-	9.95669	26.7879	-1.38487	4.15972	4.75732e-05	0.026815	chr1	202129704	202129762	-	p1@PTPN7	PTPN7	entrezgene:5778	HGNC:9659	uniprot:P35236,uniprot:C9JAW7,uniprot:F8WF66,uniprot:E7EUM0,uniprot:C9IYI6,uniprot:F8WEY3,uniprot:E9PE54,uniprot:F8WF08,uniprot:B4DDG6,uniprot:B4DX06	6.28908	9.54846	8.51798	7.75162	5.94114	13.9843	21.9128	14.6545	8.33369	4.9058	7.68416	31.5307	17.2881	14.4265	24.4812	28.6824	44.3184
78	chr2:233925038..233925062,+	22.2959	58.5819	-1.38856	5.21772	0.000109681	0.0354979	chr2	233925038	233925062	+	p1@INPP5D	INPP5D	entrezgene:3635	HGNC:6079	uniprot:C9JF09	25.7414	19.4867	22.0048	12.6673	11.8823	45.1062	36.7362	17.4945	20.2029	16.3898	17.5431	49.8503	30.4398	44.7667	53.1832	31.0726	142.179
79	chr2:160654706..160654744,-	12.7063	34.4928	-1.40225	4.46459	6.27822e-05	0.0272482	chr2	160654706	160654744	-	p1@CD302	CD302	entrezgene:9936	HGNC:30843	uniprot:Q8IX05,uniprot:B4E2T9	10.9693	8.37926	25.9089	10.2095	4.97771	19.1941	11.5088	7.38405	19.1927	14.9404	7.10422	25.3655	18.3488	23.4988	35.3617	76.4864	27.8958
80	chr7:157361654..157361695,-	3.11186	8.8628	-1.42345	2.82627	5.15491e-05	0.0272396	chr7	157361654	157361695	-	p1@PTPRN2	PTPRN2	entrezgene:5799	HGNC:9677		1.75509	0.974333	5.56035	4.15941	1.124	5.48404	3.86697	1.59041	4.79818	2.4529	2.46473	7.22212	7.53041	5.65161	11.4433	10.7559	10.5734
81	chr19:6481776..6481815,-	3.91499	11.0529	-1.42739	3.07095	0.000210421	0.0480504	chr19	6481776	6481815	-	p1@DENND1C	DENND1C	entrezgene:79958	HGNC:26225	uniprot:Q8IV53	2.19387	2.53327	3.31255	3.40315	2.40857	8.63736	8.10223	4.20323	3.78804	2.4529	2.02978	11.4497	7.10616	5.35416	13.4131	12.1217	16.8725
82	chr12:57871620..57871659,-	4.85254	13.6803	-1.42927	3.31438	5.54518e-05	0.0272482	chr12	57871620	57871659	-	p1@ARHGAP9	ARHGAP9	entrezgene:64333	HGNC:14130	uniprot:F8VQR0	4.53399	4.28706	4.4956	4.7266	2.72971	9.18577	5.06389	2.61282	8.08115	2.00692	5.65438	13.2112	8.16679	7.73379	12.5689	20.8289	19.5721
83	chrX:135863036..135863078,-	4.91478	14.0354	-1.44029	3.33898	3.17358e-05	0.02134	chrX	135863036	135863078	-	p1@ARHGEF6	ARHGEF6	entrezgene:9459	HGNC:685	uniprot:F5H8B2,uniprot:Q15052,uniprot:Q8N4Q3	4.09522	4.0922	4.02238	6.8063	2.89029	5.20984	12.4296	4.31683	3.78804	2.78739	3.6246	13.9158	10.288	8.9236	17.0712	13.3168	20.6969
84	chr6:129204301..129204323,+	6.63506	18.6329	-1.4448	3.66286	0.000117264	0.036515	chr6	129204301	129204323	+	p2@LAMA2	LAMA2	entrezgene:3908	HGNC:6482	uniprot:F8WAH5,uniprot:A6NGS5,uniprot:P24043,uniprot:Q59H37	0.585031	2.14353	12.8953	7.75162	1.44514	10.6939	6.44495	5.11203	4.29311	13.9369	7.68416	16.558	10.288	16.6574	25.2316	22.3654	20.6969
85	chr1:28199047..28199071,+	46.1398	131.971	-1.45701	6.28978	2.43779e-05	0.0193299	chr1	28199047	28199071	+	p1@C1orf38	C1orf38	entrezgene:9473	HGNC:16839	uniprot:Q5TEJ8,uniprot:Q5TEK2,uniprot:Q8N1V6	37.8807	41.5066	51.8177	30.2502	64.3891	74.3087	50.0865	34.3074	61.8713	28.2084	32.9114	119.429	64.0615	43.8744	149.607	288.873	125.981
86	chr2:143886949..143886997,+	14.9637	42.0882	-1.46607	4.73255	0.000179228	0.0456048	chr2	143886949	143886997	+	p1@ARHGAP15	ARHGAP15	entrezgene:55843	HGNC:21030		9.21424	12.6663	13.7234	17.2048	4.496	24.6782	39.7746	13.6321	11.1116	6.35524	11.7437	30.4738	20.5761	29.4479	37.8004	51.2185	83.0126
87	chr5:42811986..42812001,-	292.959	826.089	-1.4725	8.9038	6.25173e-05	0.0272482	chr5	42811986	42812001	-	p1@SEPP1	SEPP1		HGNC:10751	uniprot:D6RIS9	313.577	310.617	544.796	429.364	38.6977	211.547	279.527	138.706	260.112	415.209	280.399	901.004	425.734	794.349	567.663	1107.86	1159.93
88	chr17:43487741..43487772,-	6.17029	17.8683	-1.48445	3.62122	7.80349e-05	0.0292189	chr17	43487741	43487772	-	p1@ARHGAP27	ARHGAP27	entrezgene:201176	HGNC:31813		5.11902	3.89733	4.96882	7.75162	1.92686	11.3794	11.1406	4.65763	8.33369	2.89888	5.79936	18.6718	9.65166	11.3032	15.5704	18.2679	33.745
89	chr3:46395579..46395623,+	1.96929	5.99821	-1.49357	2.42394	0.000174916	0.0449001	chr3	46395579	46395623	+	p1@CCR2	CCR2	entrezgene:729230	HGNC:1603	uniprot:E9PH76	3.8027	1.7538	1.53797	1.51251	0.321143	2.46782	3.7749	1.13601	1.26268	1.33795	2.7547	5.28448	4.03036	4.75925	6.94102	5.9755	8.99866
90	chr3:151962118..151962192,+	7.24829	20.9398	-1.49571	3.81567	0.000104041	0.0348335	chr3	151962118	151962192	+	p@chr3:151962118..151962192,+					8.19043	6.23573	9.46442	6.61724	2.08743	7.12925	18.23	6.70244	6.56594	4.01384	4.49451	15.325	12.6214	10.4109	17.165	32.097	38.0193
91	chr6:32977345..32977394,-	25.4881	73.0044	-1.49684	5.45701	7.75721e-05	0.0292189	chr6	32977345	32977394	-	p1@HLA-DOA	HLA-DOA	entrezgene:3111	HGNC:4936	uniprot:P06340,uniprot:F6R133,uniprot:B4DW77	24.1325	15.9791	39.7506	21.5533	5.13829	35.6463	49.9023	20.5617	38.8905	14.6059	14.2084	81.381	31.7126	43.1307	48.1182	138.973	94.7109
92	chr1:17944856..17944906,+	2.30578	7.06859	-1.51286	2.57066	4.44924e-05	0.0254	chr1	17944856	17944906	+	p3@ARHGEF10L	ARHGEF10L	entrezgene:55160	HGNC:25540	uniprot:B4DTL3	2.48638	1.1692	2.95763	0.567192	1.44514	2.74202	4.32733	1.47681	4.54565	2.3414	1.30486	7.57442	4.34855	4.01562	9.37976	9.21934	7.87383
93	chrX:128913906..128913957,+	7.84564	23.1598	-1.51629	3.92484	5.24524e-05	0.0272396	chrX	128913906	128913957	+	p1@SASH3	SASH3	entrezgene:54440	HGNC:15975		5.55779	4.48193	6.15188	7.56256	2.40857	16.5892	17.3093	7.95205	7.82861	3.79085	6.66927	18.848	12.6214	13.3854	25.8881	33.1213	35.0948
94	chr5:149784680..149784743,-	15.3139	45.5552	-1.51794	4.81815	0.000197589	0.0469505	chr5	149784680	149784743	-	p@chr5:149784680..149784743,-					7.75166	9.35359	11.4756	31.1955	8.83143	16.0408	22.8335	16.2449	22.9808	10.1461	11.5987	56.8962	24.0761	14.8727	20.7293	87.2423	69.5147
95	chr6:31583787..31583826,+	1.77588	5.53041	-1.51873	2.34098	0.000185829	0.045806	chr6	31583787	31583826	+	p2@AIF1	AIF1	entrezgene:199	HGNC:352	uniprot:Q9UIV4	2.48638	0.5846	2.1295	0.567192	0.963429	1.91941	2.30177	1.70401	2.27282	1.56094	3.04467	8.80747	7.10616	2.67708	3.8457	5.12185	5.62416
96	chr1:161039647..161039744,-	7.83837	23.4917	-1.53253	3.9391	7.8085e-05	0.0292189	chr1	161039647	161039744	-	p1@ARHGAP30	ARHGAP30	entrezgene:257106	HGNC:27414	uniprot:Q7Z6I6,uniprot:E9PLA4	7.02037	3.70246	7.68984	10.7766	3.05086	13.573	18.9666	8.40645	4.29311	3.23337	5.5094	26.5986	10.9244	13.3854	24.4812	27.3166	38.2443
97	chr6:26158115..26158120,-	6.14864	19.172	-1.54417	3.66409	5.67221e-05	0.0272482	chr6	26158115	26158120	-	p@chr6:26158115..26158120,-					10.238	7.98953	3.78577	4.15941	9.63429	4.52433	5.89253	9.31526	3.03043	6.02075	3.04467	29.9454	7.0001	24.8374	22.5114	7.34133	23.3965
98	chr2:198175495..198175525,-	9.49975	28.1227	-1.5484	4.17142	4.36688e-05	0.0253673	chr2	198175495	198175525	-	p1@ANKRD44	ANKRD44	entrezgene:91526	HGNC:25259	uniprot:F8WBW3,uniprot:F5H682,uniprot:Q8N8A2,uniprot:B7Z6Z7	6.5816	6.04086	13.8417	7.18443	3.69314	22.4846	17.1252	9.65606	4.79818	6.13225	6.95924	22.1948	15.6972	16.6574	28.9835	28.5117	56.6916
99	chr19:17862274..17862335,+	1.86399	5.96665	-1.55838	2.40049	6.29613e-05	0.0272482	chr19	17862274	17862335	+	p2@FCHO1	FCHO1	entrezgene:23149	HGNC:29002	uniprot:B4E120,uniprot:B7ZAZ3,uniprot:O14526	1.17006	0.779466	1.18305	2.0797	0.642286	3.42752	3.49869	2.27201	2.27282	1.00346	2.17476	6.16523	3.28793	5.05671	7.31621	6.99987	6.97396
100	chr20:36793663..36793735,-	93.5369	279.647	-1.56079	7.30875	4.98837e-06	0.00918706	chr20	36793663	36793735	-	p1@TGM2	TGM2	entrezgene:7052	HGNC:11778	uniprot:B4DIT7,uniprot:F5H6P0,uniprot:P21980	37.1495	40.5322	168.585	73.3568	25.0491	118.318	108.091	71.4549	172.482	73.2525	140.635	276.907	216.685	215.654	255.786	430.065	282.783
101	chr11:10477593..10477619,+	4.07622	12.7351	-1.57621	3.19604	0.000184055	0.045806	chr11	10477593	10477619	+	p2@AMPD3	AMPD3	entrezgene:272	HGNC:470	uniprot:B7Z763,uniprot:Q01432	6.28908	2.3384	3.07594	8.12975	1.44514	5.07274	5.61632	2.49922	2.7779	3.67935	3.91457	12.3305	4.98492	6.54398	15.1952	10.5852	26.771
102	chr17:56409871..56409890,-	26.1958	80.0142	-1.58318	5.56564	0.000110682	0.0354979	chr17	56409871	56409890	-	p1@AX721088	AX721088				26.3264	14.4201	32.0607	39.3253	11.5611	41.5416	48.9816	12.2689	26.2637	20.1807	15.2233	100.757	33.6217	57.706	86.8566	21.1703	179.973
103	chr1:202508608..202508633,+	3.80547	12.1635	-1.60188	3.11882	6.36397e-05	0.0272482	chr1	202508608	202508633	+	p@chr1:202508608..202508633,+					2.04761	4.6768	5.56035	3.40315	1.92686	1.91941	10.2199	0.681604	1.76775	5.0173	4.63949	10.0405	23.4397	6.6927	10.9743	10.5852	11.2483
104	chr5:149786795..149786900,-	4.52572	14.3674	-1.61129	3.31959	0.000171862	0.0447866	chr5	149786795	149786900	-	p@chr5:149786795..149786900,-					3.07141	2.72813	4.4956	4.91566	1.60571	6.44375	8.56258	4.54403	7.07101	3.01038	3.33463	21.1379	5.51523	5.05671	6.65963	26.4629	21.3718
105	chrY:21729209..21729277,+	13.0117	40.947	-1.61183	4.62275	1.31904e-07	0.000734195	chrY	21729209	21729277	+	p1@TXLNG2P	TXLNG2P	entrezgene:246126	HGNC:18473	uniprot:Q9BZA5	6.43534	4.28706	16.2078	12.8563	6.744	24.5411	18.0459	10.1105	11.6167	11.261	21.0227	43.685	35.6369	23.4988	48.212	42.6821	51.9673
106	chr16:10971037..10971076,+	14.3916	44.5016	-1.61971	4.74977	5.90992e-05	0.0272482	chr16	10971037	10971076	+	p1@CIITA	CIITA	entrezgene:4261	HGNC:7067	uniprot:P33076,uniprot:E9PFE0,uniprot:F2Z2G8,uniprot:Q66X48,uniprot:A0N0N9,uniprot:Q29704	13.7482	12.2766	16.0895	7.75162	4.01429	37.0173	31.0278	8.97446	10.1014	10.9266	6.3793	26.2463	22.8034	34.5046	34.5175	67.9499	80.9879
107	chr19:17958771..17958829,-	5.52607	17.8446	-1.62277	3.56276	1.94619e-05	0.0177734	chr19	17958771	17958829	-	p1@JAK3	JAK3	entrezgene:3718	HGNC:6193	uniprot:Q8N1E8	3.51019	2.53327	4.4956	9.07507	1.92686	8.36316	10.1278	4.43043	5.05072	5.90926	5.36441	18.3195	7.31829	8.62615	28.8897	18.2679	25.6462
108	chr19:13216368..13216404,-	1.9705	6.62663	-1.63698	2.48059	3.2109e-05	0.02134	chr19	13216368	13216404	-	p@chr19:13216368..13216404,-					1.31632	1.55893	3.07594	1.51251	0.963429	2.60492	2.02556	2.04481	2.52536	2.4529	1.59483	4.57988	3.9243	4.75925	7.31621	9.73152	9.44859
109	chr22:40859415..40859478,-	2.19732	7.3472	-1.63753	2.57952	4.19204e-05	0.0253673	chr22	40859415	40859478	-	p2@MKL1	MKL1	entrezgene:57591	HGNC:14334	uniprot:B0QY84,uniprot:Q969V6	2.48638	2.53327	3.43085	0.94532	0.963429	2.33072	4.78768	2.04481	2.27282	0.780468	1.59483	5.28448	4.45461	4.75925	8.34799	12.4632	8.77369
110	chr17:7239821..7239902,+	4.6062	14.8628	-1.6406	3.35292	5.38321e-05	0.0272396	chr17	7239821	7239902	+	p1@ACAP1	ACAP1	entrezgene:9744	HGNC:16467	uniprot:Q15027	3.94896	2.923	4.85052	5.48285	1.124	10.0084	9.57536	3.06722	3.03043	2.4529	4.20454	14.9727	8.06072	8.3287	15.6642	11.7803	30.3705
111	chr19:42636586..42636607,-	3.4415	11.3654	-1.64463	3.04131	0.000120868	0.0373759	chr19	42636586	42636607	-	p1@POU2F2	POU2F2	entrezgene:5452	HGNC:9213	uniprot:E9PR37	3.21767	1.7538	3.07594	5.48285	2.56914	8.08896	3.59076	3.18082	2.52536	2.3414	2.02978	6.69368	6.36373	9.51851	17.5402	5.80477	22.2717
112	chr14:100531738..100531766,+	20.1277	65.174	-1.66499	5.25435	1.39843e-05	0.0144816	chr14	100531738	100531766	+	p1@EVL	EVL	entrezgene:51466	HGNC:20234	uniprot:F5GX15,uniprot:G3V535,uniprot:G3V2K5,uniprot:Q9UI08	11.8469	21.2405	18.5739	26.2799	8.34971	29.888	51.0072	19.4257	12.1217	9.47711	13.1936	67.8175	38.8188	28.2581	54.3088	80.5839	121.257
113	chr15:81589277..81589337,+	11.4889	37.308	-1.67293	4.50673	2.4565e-05	0.0193299	chr15	81589277	81589337	+	p1@IL16	IL16	entrezgene:3603	HGNC:5980		8.04417	6.82033	9.34612	16.4486	4.01429	22.3475	20.7159	11.2465	12.3743	6.46674	8.55406	24.1325	15.6972	20.2268	33.5795	48.9991	81.2129
114	chr11:60869937..60869979,+	6.43159	20.6602	-1.67544	3.74409	0.000229551	0.0496117	chr11	60869937	60869979	+	p1@CD5	CD5	entrezgene:921	HGNC:1685	uniprot:F5GYK3	3.8027	4.48193	7.92645	1.32345	1.124	16.5892	13.9948	7.38405	4.79818	3.23337	6.08933	16.3819	12.6214	6.54398	22.7928	22.8776	42.7436
115	chrY:22737362..22737387,-	1.35834	4.81657	-1.68029	2.18916	0.000131937	0.0381494	chrY	22737362	22737387	-	p@chrY:22737362..22737387,-					0.731289	0.194867	1.18305	3.02502	0.963429	1.91941	2.02556	0.681604	1.26268	2.22991	0.724921	5.10833	3.50005	5.50289	4.22089	4.26821	6.29906
116	chr6:24936170..24936199,-	10.8208	35.5901	-1.69609	4.44556	0.000172673	0.0447866	chr6	24936170	24936199	-	p1@FAM65B	FAM65B	entrezgene:9750	HGNC:13872	uniprot:F5GX51	5.41154	8.96386	14.5516	14.747	9.31314	27.0089	9.39122	2.38562	14.142	4.12533	8.98901	13.3874	16.7578	20.5243	33.3919	39.2676	90.2116
117	chr10:49892904..49892925,+	7.43379	24.5922	-1.6971	3.95238	1.1594e-05	0.0129068	chr10	49892904	49892925	+	p1@WDFY4	WDFY4	entrezgene:57705	HGNC:29323	uniprot:Q6ZS81	7.75166	7.5998	8.16307	6.23911	1.92686	20.2909	8.28637	5.33923	6.81847	3.12187	6.23432	22.7233	13.0456	16.3599	18.1029	27.8287	49.4926
118	chr19:50848009..50848031,-	4.37619	14.8677	-1.70889	3.32567	0.000125868	0.0377349	chr19	50848009	50848031	-	p1@NAPSB	NAPSB		HGNC:13396		3.94896	1.94867	7.09832	6.42817	0.321143	11.2423	8.28637	1.13601	3.5355	2.4529	1.73981	5.63678	10.7123	12.7905	18.7595	16.5607	24.7463
119	chr1:39680927..39680954,+	3.76985	13.19	-1.73351	3.18265	2.56321e-06	0.00671396	chr1	39680927	39680954	+	p2@MACF1	MACF1	entrezgene:23499	HGNC:13664		2.7789	2.72813	4.02238	4.34847	2.40857	5.20984	8.56258	2.27201	3.28297	2.22991	3.6246	12.3305	8.27285	8.03124	15.3828	11.951	23.1716
120	chr14:21269714..21269754,-	1.92559	6.94739	-1.7393	2.50271	0.000199278	0.0469505	chr14	21269714	21269754	-	p@chr14:21269714..21269754,-					0.585031	3.11786	3.66746	2.83596	1.44514	2.19362	1.38106	0.340802	1.76775	3.12187	0.724921	7.75057	5.51523	4.75925	2.15734	15.8778	5.62416
121	chr8:27472209..27472225,-	156.542	528.602	-1.74357	8.14116	1.01571e-05	0.0119022	chr8	27472209	27472225	-	p1@CLU	CLU	entrezgene:1191	HGNC:2095	uniprot:P10909,uniprot:E5RGB0,uniprot:E5RG36	70.0574	106.007	253.41	61.2567	29.8663	176.723	183.313	283.547	135.359	198.127	224.29	1117.67	212.336	535.416	216.391	637.842	451.958
122	chr2:68961934..68961975,+	2.16805	7.7579	-1.74413	2.61681	8.31034e-05	0.0301934	chr2	68961934	68961975	+	p1@ARHGAP25	ARHGAP25	entrezgene:9938	HGNC:28951		1.31632	0.5846	2.72102	3.59221	0.642286	2.74202	5.24803	2.27201	2.02029	1.11495	1.59483	7.92672	3.39399	5.35416	7.6914	6.65841	15.5227
123	chr5:149781437..149781469,-	50.4375	171.533	-1.74513	6.56458	4.35593e-05	0.0253673	chr5	149781437	149781469	-	p@chr5:149781437..149781469,-					36.1257	30.2043	54.8937	46.8878	10.5977	75.8168	84.7972	48.9619	100.257	32.7797	33.4913	243.086	64.2737	70.0503	60.3119	386.529	204.944
124	chr11:118095718..118095753,-	11.1522	38.4334	-1.74897	4.49875	1.2971e-06	0.00525077	chr11	118095718	118095753	-	p1@AMICA1	AMICA1	entrezgene:120425	HGNC:19084	uniprot:Q496M1	13.7482	7.40493	20.3485	11.1548	2.40857	12.8875	19.7031	4.08963	13.1319	7.3587	10.4389	34.8776	28.8489	22.6065	24.1998	75.9742	44.0934
125	chr6:6320887..6320902,-	47.0573	156.698	-1.75407	6.42708	5.37103e-05	0.0272396	chr6	6320887	6320902	-	p1@F13A1	F13A1	entrezgene:2162	HGNC:3531	uniprot:F5H080	65.0847	14.8099	66.9608	16.8267	7.54686	44.832	25.3195	38.8515	29.7992	144.387	63.2131	61.6523	165.987	121.212	119.686	297.75	173.899
126	chrY:14774275..14774316,+	5.69274	20.3247	-1.75954	3.67554	4.80701e-09	0.000150308	chrY	14774275	14774316	+	p1@TTTY15	TTTY15	entrezgene:64595	HGNC:18567		2.34012	2.923	5.79696	9.26413	3.53257	5.48404	7.36566	7.15685	4.29311	4.45982	10.0039	13.9158	22.5912	18.2934	20.1665	25.6093	21.3718
127	chr5:149786751..149786792,-	2.76243	9.93979	-1.76231	2.86349	0.000228428	0.0496117	chr5	149786751	149786792	-	p@chr5:149786751..149786792,-					2.48638	1.55893	2.2478	3.02502	1.124	3.70173	4.78768	2.27201	6.06086	1.67243	1.44984	11.9782	3.50005	4.90798	3.9395	23.3898	11.9232
128	chr18:13464951..13464986,+	1.77979	6.56261	-1.76792	2.4471	4.85616e-05	0.0268257	chr18	13464951	13464986	+	p@chr18:13464951..13464986,+					2.04761	0.974333	1.30136	1.51251	0.802857	3.42752	3.59076	0.681604	2.27282	1.22645	1.73981	5.81293	3.71218	2.97453	7.31621	8.53642	11.0234
129	chr17:6983550..6983578,-	4.71907	16.8692	-1.76844	3.44959	0.000163856	0.043954	chr17	6983550	6983578	-	p1@CLEC10A	CLEC10A	entrezgene:10462	HGNC:16916	uniprot:Q8IUN9	12.2856	4.6768	3.54916	3.21409	0.642286	6.85505	6.99738	0.908806	6.3134	5.0173	1.44984	34.7014	5.40917	8.9236	9.66115	24.0727	18.4473
130	chrY:21906594..21906622,-	9.58368	34.2687	-1.785	4.33868	3.47493e-08	0.000257892	chrY	21906594	21906622	-	p1@KDM5D	KDM5D	entrezgene:8284	HGNC:11115	uniprot:C9JGA3,uniprot:B4E1Y0	5.11902	4.48193	8.9912	13.9907	6.42286	12.202	11.3247	9.08806	7.82861	11.0381	14.9334	37.3437	23.6519	15.0214	30.0152	55.4868	44.0934
131	chrY:15016725..15016769,+	10.4997	38.7749	-1.80584	4.47317	7.6712e-09	0.000150308	chrY	15016725	15016769	+	p2@DDX3Y	DDX3Y	entrezgene:8653	HGNC:2699	uniprot:O15523	4.8265	4.28706	9.70103	16.0704	7.70743	11.5165	10.5881	13.6321	8.58622	9.58861	18.9929	29.2408	30.1217	62.019	24.2936	54.8038	32.1702
132	chr16:29832535..29832565,-	2.09352	7.95543	-1.8104	2.60735	6.06234e-05	0.0272482	chr16	29832535	29832565	-	p1@uc002duh.1	uc002duh.1				2.48638	1.55893	3.07594	0.567192	1.28457	1.23391	2.76212	1.24961	3.5355	2.22991	3.04467	5.63678	3.9243	6.39525	9.56736	18.6094	3.59946
133	chr9:130540998..130541013,-	1.63669	6.19699	-1.81048	2.38805	0.000207434	0.0476393	chr9	130540998	130541013	-	p8@SH2D3C	SH2D3C	entrezgene:10044	HGNC:16884	uniprot:Q8N5H7	0.731289	0.5846	1.30136	1.89064	0.481714	4.93564	3.86697	1.47681	1.26268	0.891964	0.579936	4.57988	2.75762	4.01562	5.25267	8.87788	11.6983
134	chr3:112693865..112693987,-	2.74696	10.2104	-1.81754	2.87748	3.73517e-06	0.00781491	chr3	112693865	112693987	-	p1@CD200R1	CD200R1	entrezgene:131450	HGNC:24235	uniprot:Q8TD46	2.34012	0.779466	3.19424	3.21409	0.160571	5.62114	4.14318	2.27201	1.76775	3.67935	3.04467	10.7451	6.25767	6.84143	7.12862	12.2925	17.9973
135	chr2:161056762..161056799,-	20.215	75.475	-1.82234	5.35512	1.20446e-05	0.0130813	chr2	161056762	161056799	-	p1@ITGB6	ITGB6	entrezgene:3694	HGNC:6161	uniprot:C9JA97,uniprot:E9PEE8	13.602	7.0152	38.2126	6.42817	33.72	9.04866	34.4345	5.68004	41.1634	25.0865	7.97413	56.1916	66.3949	84.328	97.2681	111.998	36.6695
136	chr7:150478190..150478222,-	2.33739	9.12488	-1.84131	2.74337	0.000155011	0.0423465	chr7	150478190	150478222	-	p1@uc003whs.1	uc003whs.1				1.75509	1.94867	1.41966	4.53753	1.28457	2.74202	5.80046	1.02241	3.28297	1.33795	0.579936	8.63132	3.9243	3.71817	21.0107	7.34133	10.1235
137	chr4:71532273..71532287,-	10.4367	38.5306	-1.8497	4.48258	9.54137e-06	0.0119022	chr4	71532273	71532287	-	p2@IGJ	IGJ	entrezgene:3512	HGNC:5713	uniprot:D6RHJ6	3.07141	8.37926	12.4221	17.0158	0.321143	11.5165	16.7569	16.1313	13.8895	4.57131	10.7288	23.604	26.7277	25.581	50.7445	26.4629	78.0634
138	chr6:31913820..31913841,+	2.75582	10.7521	-1.85348	2.90939	0.000105609	0.0348392	chr6	31913820	31913841	+	p3@CFB	CFB	entrezgene:629	HGNC:1037	uniprot:F8WBL9	2.63264	0.5846	1.53797	1.32345	3.05086	2.05651	7.18152	2.61282	4.29311	1.56094	3.47962	28.1839	6.46979	6.39525	9.75495	3.5853	10.1235
139	chr14:105391181..105391241,+	1.27402	5.14821	-1.86769	2.20686	2.82102e-05	0.020593	chr14	105391181	105391241	+	p1@PLD4	PLD4	entrezgene:122618	HGNC:23792	uniprot:G3V3J8,uniprot:Q96BZ4	1.17006	1.1692	1.89288	0	0	2.60492	2.39384	2.04481	1.01014	1.00346	0.724921	3.34684	4.7728	3.42071	4.0333	6.31695	8.99866
140	chr1:111743285..111743332,-	2.0108	7.81456	-1.86912	2.59373	5.18388e-05	0.0272396	chr1	111743285	111743332	-	p3@DENND2D	DENND2D	entrezgene:79961	HGNC:26192	uniprot:Q9H6A0	1.46258	1.1692	2.48441	0.94532	0.481714	4.66143	4.05111	1.59041	2.27282	1.11495	1.88479	5.98908	2.86368	3.71817	7.22242	13.1461	13.9479
141	chr1:246023875..246023930,-	1.69385	6.84531	-1.87329	2.45366	9.48972e-05	0.0326971	chr1	246023875	246023930	-	p@chr1:246023875..246023930,-					1.17006	0.974333	1.41966	2.0797	3.53257	3.29042	0.184141	0.113601	1.26268	3.01038	1.59483	4.93218	1.59093	5.65161	14.0696	7.85351	6.97396
142	chr17:1674982..1675041,+	3.83743	14.8049	-1.88035	3.27779	7.57099e-06	0.0108211	chr17	1674982	1675041	+	p@chr17:1674982..1675041,+					3.94896	3.5076	4.61391	6.8063	0.642286	4.79853	3.40662	2.15841	4.54565	4.01384	3.76959	13.3874	5.09098	6.39525	12.3813	28.8531	22.7216
143	chr4:96470108..96470130,-	2.48726	9.91361	-1.88172	2.8284	0.000183917	0.045806	chr4	96470108	96470130	-	p1@UNC5C	UNC5C	entrezgene:8633	HGNC:12569	uniprot:E0CX15	0.731289	0.779466	2.60272	8.31881	1.124	5.62114	0.276212	1.93121	2.27282	1.67243	2.02978	5.10833	4.66674	5.35416	13.882	18.0972	12.3732
144	chr7:45067283..45067315,+	1.88968	7.42296	-1.8914	2.55018	0.000186191	0.045806	chr7	45067283	45067315	+	p3@CCM2	CCM2	entrezgene:83605	HGNC:21708		1.17006	1.1692	1.77458	2.45783	0.321143	3.70173	2.76212	1.47681	2.27282	0.780468	2.89968	4.75603	2.86368	3.42071	4.68988	10.5852	18.2223
145	chr2:102721025..102721051,+	1.05712	4.44346	-1.89518	2.07886	9.54574e-05	0.0326971	chr2	102721025	102721051	+	p3@IL1R1	IL1R1	entrezgene:3554	HGNC:5993	uniprot:B8ZZ73	1.17006	0.5846	2.1295	2.0797	0.481714	1.23391	0.184141	0.227201	1.26268	1.11495	1.15987	1.76149	1.69699	5.65161	6.28444	6.31695	4.94926
146	chr7:142493809..142493833,+	2.01799	8.25546	-1.91946	2.62959	1.69754e-05	0.0164325	chr7	142493809	142493833	+	p1@uc011kss.1	uc011kss.1				0.877546	1.36407	1.41966	2.0797	1.60571	4.25013	4.23525	1.59041	1.26268	1.33795	2.17476	16.7342	4.7728	4.31307	6.65963	5.80477	11.2483
147	chr3:123339343..123339401,-	11.6395	46.7407	-1.94204	4.70958	8.01941e-06	0.0108211	chr3	123339343	123339401	-	p1@MYLK	MYLK	entrezgene:4638	HGNC:7590	uniprot:Q15746,uniprot:Q6P2N0,uniprot:Q9UBY6	11.1156	8.1844	15.498	30.4393	8.83143	16.1779	2.57798	4.54403	7.07101	16.0553	7.53917	20.081	92.062	26.6221	38.1756	30.3897	73.1141
148	chrY:15591818..15591919,-	9.54313	39.3932	-1.96384	4.4478	1.07407e-08	0.000150308	chrY	15591818	15591919	-	p1@UTY	UTY	entrezgene:7404	HGNC:12638	uniprot:A6NCS7	3.94896	2.923	11.1207	15.8814	8.02857	11.3794	12.6137	9.08806	7.57608	7.91618	14.4984	23.604	23.864	72.4299	23.8246	53.2673	39.3691
149	chr11:35547154..35547191,-	2.17074	8.99919	-1.96674	2.71739	9.89153e-06	0.0119022	chr11	35547154	35547191	-	p1@PAMR1	PAMR1	entrezgene:25891	HGNC:24554	uniprot:Q6UXH9	0	1.55893	3.90407	3.21409	0.642286	1.50811	2.48591	2.15841	2.27282	1.78393	4.34952	5.81293	8.59104	5.35416	8.34799	6.31695	19.5721
150	chr21:48024986..48025003,-	5.60745	22.3512	-1.97382	3.73394	7.148e-05	0.0281675	chr21	48024986	48025003	-	p1@S100B	S100B	entrezgene:6285	HGNC:10500	uniprot:P04271,uniprot:A8MRB1	6.28908	1.1692	13.6051	0.189064	1.28457	8.77446	2.2097	1.13601	10.354	8.69665	7.97413	35.9345	37.546	6.24652	11.2557	22.8776	20.247
151	chr12:32687221..32687267,+	1.73852	7.47061	-1.98013	2.52025	3.19358e-05	0.02134	chr12	32687221	32687267	+	p3@FGD4	FGD4	entrezgene:121512	HGNC:19125	uniprot:E9PJX4	1.0238	0.974333	2.83933	2.64689	1.124	1.23391	2.30177	1.70401	2.7779	1.33795	1.15987	3.34684	2.01518	9.22106	5.72165	14.1705	10.3485
152	chr10:105428481..105428540,-	3.61207	15.2863	-2.00769	3.2709	0.000169361	0.0446241	chr10	105428481	105428540	-	p5@SH3PXD2A	SH3PXD2A	entrezgene:9644	HGNC:23664		0.585031	0.5846	5.56035	6.99536	1.44514	11.2423	2.02556	0.340802	4.04058	5.46328	1.44984	7.57442	4.66674	9.22106	21.5734	31.5848	17.0975
153	chr4:126236326..126236346,+	0.99379	4.53399	-2.01319	2.07414	0.000193694	0.0466216	chr4	126236326	126236346	+	p@chr4:126236326..126236346,+					0.438773	0	1.30136	0.756256	0.481714	2.60492	0.920707	1.70401	0.505072	1.78393	0.434952	1.58534	1.16668	3.56944	6.65963	9.04861	5.17423
154	chr3:124829429..124829456,-	1.5138	6.89691	-2.06187	2.43171	5.74604e-05	0.0272482	chr3	124829429	124829456	-	p1@SLC12A8	SLC12A8	entrezgene:84561	HGNC:15595		0.146258	0.194867	0.828137	3.02502	0.321143	3.83883	2.39384	0.340802	1.51522	2.4529	1.59483	1.76149	3.28793	6.24652	7.9728	10.4144	11.6983
155	chr11:71927818..71927845,+	12.61	54.4902	-2.06388	4.87479	1.73392e-06	0.00640392	chr11	71927818	71927845	+	p1@FOLR2	FOLR2	entrezgene:2350	HGNC:3793	uniprot:P14207,uniprot:F5H3Z4,uniprot:F5GZ45,uniprot:F5H5L8,uniprot:Q6GTE8	11.2618	6.23573	14.6699	26.8471	4.17486	8.77446	7.08945	7.72485	14.142	24.306	13.4835	23.4279	32.5611	30.1915	30.578	149.217	60.9659
156	chr7:5735156..5735182,-	2.00661	9.47246	-2.11374	2.73464	0.000215602	0.0485263	chr7	5735156	5735182	-	p@chr7:5735156..5735182,-					0.877546	0.194867	0.473221	6.8063	1.76629	5.62114	0.644495	0.227201	2.27282	2.89888	0.289968	9.15977	2.01518	9.81596	8.34799	9.04861	18.4473
157	chr18:20494078..20494108,+	3.51488	16.2951	-2.14567	3.3303	2.31655e-06	0.00671396	chr18	20494078	20494108	+	p@chr18:20494078..20494108,+					5.11902	3.89733	3.66746	3.97034	2.56914	0.959707	1.84141	1.36321	5.80833	3.23337	6.23432	24.1325	12.9396	12.3443	6.09684	6.48768	35.7697
158	chr3:39321512..39321533,-	0.642244	3.40548	-2.1483	1.84412	9.21135e-05	0.0326971	chr3	39321512	39321533	-	p1@CX3CR1	CX3CR1	entrezgene:1524	HGNC:2558	uniprot:P49238	0	0.194867	1.77458	0.756256	0.160571	0.959707	0.276212	0.568004	0.757608	0.891964	0.724921	2.11379	2.22731	3.71817	3.9395	4.60967	3.82443
159	chr4:71532209..71532244,-	258.608	1159.38	-2.16015	9.19507	6.34093e-05	0.0272482	chr4	71532209	71532244	-	p1@IGJ	IGJ	entrezgene:3512	HGNC:5713	uniprot:D6RHJ6	167.026	218.445	240.633	465.664	2.89029	325.066	324.273	427.934	224.757	92.2067	355.791	550.291	621.206	827.813	1163.37	682.743	3110.84
160	chr8:121137443..121137453,+	1.04268	5.23651	-2.17541	2.16774	0.000220452	0.0485966	chr8	121137443	121137453	+	p3@COL14A1	COL14A1	entrezgene:7373	HGNC:2191	uniprot:Q05707	0.438773	0.5846	1.30136	0.756256	0.160571	2.46782	1.47313	0.113601	0.505072	3.23337	0.434952	0.880747	0.636373	6.84143	6.56583	6.14623	10.3485
161	chrX:135730297..135730350,+	0.757769	4.0387	-2.2007	1.9651	0.000110243	0.0354979	chrX	135730297	135730350	+	p1@CD40LG	CD40LG	entrezgene:959	HGNC:11935	uniprot:P29965	0.877546	0	0.709832	0.567192	0.160571	1.91941	1.84141	1.02241	0.757608	0.334486	0.144984	3.69914	1.16668	1.04109	5.15887	5.29258	7.87383
162	chr6:31550192..31550207,-	15.0592	68.604	-2.2095	5.16287	1.28351e-05	0.013608	chr6	31550192	31550207	-	p1@LTB	LTB	entrezgene:4050	HGNC:6711	uniprot:Q06643,uniprot:Q5STB2,uniprot:Q52LU8	12.5782	9.35359	18.8105	2.26877	0.963429	50.0419	22.7415	5.68004	19.1927	8.36216	15.6583	34.3491	30.8641	65.1423	73.8187	40.9748	166.475
163	chr3:124829396..124829423,-	0.907868	4.78793	-2.21001	2.08938	6.94437e-05	0.0278454	chr3	124829396	124829423	-	p3@SLC12A8	SLC12A8	entrezgene:84561	HGNC:15595		0.146258	0.389733	1.06475	1.51251	0	2.60492	2.30177	0.227201	0	1.44944	0.289968	1.58534	2.43943	2.82581	6.94102	7.51205	7.42389
164	chrY:16636354..16636430,+	1.93459	9.82069	-2.22674	2.73378	4.33899e-06	0.00840047	chrY	16636354	16636430	+	p1@NLGN4Y	NLGN4Y	entrezgene:22829	HGNC:15529		0.731289	0.194867	2.01119	2.26877	0.963429	2.87912	1.65727	0.795205	0.757608	2.78739	6.23432	13.3874	21.0003	3.56944	8.81697	4.95113	7.19893
165	chr4:71532339..71532348,-	13.7383	66.2422	-2.24872	5.11211	1.29197e-06	0.00525077	chr4	71532339	71532348	-	p3@IGJ	IGJ	entrezgene:3512	HGNC:5713	uniprot:P01591	5.99657	13.2509	14.7882	26.658	0.481714	18.3715	21.5446	10.6785	15.1522	6.80122	17.3981	29.4169	27.7883	65.1423	58.9987	40.6334	175.474
166	chr9:139871948..139871964,+	71.68	350.09	-2.34641	7.4095	8.40797e-05	0.0301934	chr9	139871948	139871964	+	p1@PTGDS	PTGDS	entrezgene:5730	HGNC:9592	uniprot:F8W7I2,uniprot:P41222,uniprot:Q5SQ11	14.0407	28.6454	243.827	44.0519	3.53257	210.45	15.1917	42.6003	72.2253	71.5801	42.3354	138.982	95.6681	184.272	560.066	367.237	754.313
167	chr20:57582296..57582325,-	10.1188	56.0282	-2.34798	4.77695	0.000137124	0.0391409	chr20	57582296	57582325	-	p1@CTSZ	CTSZ	entrezgene:1522	HGNC:2547	uniprot:Q9UBR2	5.11902	5.2614	7.80815	14.747	4.33543	11.2423	3.49869	9.76966	29.0416	11.93	8.55406	8.80747	8.37891	141.588	132.161	1.36583	43.8685
168	chr19:50922187..50922204,+	3.50862	18.8914	-2.37931	3.44302	2.47435e-05	0.0193299	chr19	50922187	50922204	+	p1@SPIB	SPIB	entrezgene:6689	HGNC:11242	uniprot:Q01892,uniprot:B4DUG6	1.17006	0.779466	3.07594	3.21409	0.481714	14.3956	9.39122	0.795205	1.76775	1.78393	1.73981	14.4442	4.66674	25.8784	15.8518	12.4632	40.044
169	chr8:121137411..121137422,+	4.06932	22.0119	-2.39558	3.61745	6.24364e-05	0.0272482	chr8	121137411	121137422	+	p5@COL14A1	COL14A1	entrezgene:7373	HGNC:2191	uniprot:Q05707	1.0238	1.36407	4.85052	5.29379	0.802857	12.4762	3.22248	0.113601	2.52536	11.93	1.15987	4.22758	3.50005	20.673	34.3299	33.1213	36.2196
170	chr22:22385335..22385377,+	136.868	741.88	-2.41352	8.46567	0.000129349	0.0381443	chr22	22385335	22385377	+	p1@IGLV4-69	IGLV4-69		HGNC:5921		171.853	47.1577	57.2598	205.891	0.963429	159.586	480.149	110.988	41.4159	32.6682	197.613	324.996	269.61	415.989	1213.18	618.549	1608.96
171	chr4:71532668..71532695,-	0.828146	5.01117	-2.42426	2.11395	0.000203858	0.0473925	chr4	71532668	71532695	-	p4@IGJ	IGJ	entrezgene:3512	HGNC:5713		0.292515	0.779466	0.591526	2.26877	0	0.548404	0.552424	1.02241	1.51522	0.668973	0.869905	2.46609	1.06062	2.37963	4.50229	2.56093	17.0975
172	chr1:203198790..203198807,-	13.251	74.433	-2.45124	5.19376	6.90941e-06	0.0106319	chr1	203198790	203198807	-	p1@CHIT1	CHIT1	entrezgene:1118	HGNC:1936	uniprot:Q13231,uniprot:D6REY1,uniprot:G5EA51	16.0883	10.5228	24.3709	16.4486	5.13829	14.1214	1.01278	13.0641	22.2232	10.5921	12.1787	168.927	25.2428	35.397	2.15734	122.412	92.4612
173	chrY:14774430..14774442,+	0.467091	3.28368	-2.46754	1.77637	0.000126266	0.0377349	chrY	14774430	14774442	+	p2@TTTY15	TTTY15		HGNC:18567		0.146258	0.389733	0.354916	0	0.160571	0.411303	0.276212	1.13601	0.757608	0.780468	0.724921	3.52299	2.75762	8.62615	1.12557	1.1951	2.47463
174	chr16:66167868..66167902,-	0.875624	5.71864	-2.48643	2.1891	6.46611e-05	0.0274218	chr16	66167868	66167902	-	p@chr16:66167868..66167902,-					0	0	2.2478	4.15941	0	1.50811	0	0	0.757608	0.668973	0.289968	4.93218	1.48487	4.4618	5.15887	13.9997	4.27436
175	chr5:40909592..40909608,+	9.79977	55.4722	-2.49853	4.77583	7.38394e-05	0.0285913	chr5	40909592	40909608	+	p1@C7	C7	entrezgene:730	HGNC:1346	uniprot:E7EPA5,uniprot:Q05CI3,uniprot:P10643	1.0238	4.48193	35.3733	9.64226	0.321143	10.9681	12.8899	0	11.3641	12.599	9.134	7.75057	8.06072	64.6961	79.259	96.8031	76.2636
176	chr2:161056746..161056753,-	0.863165	5.72105	-2.508	2.17751	3.97457e-07	0.00196648	chr2	161056746	161056753	-	p6@ITGB6	ITGB6	entrezgene:3694	HGNC:6161	uniprot:E9PEE8	0.438773	0.194867	2.2478	0.189064	0.802857	0.411303	1.74934	0.113601	2.02029	0.891964	0.434952	3.52299	4.03036	5.94907	9.19217	8.70715	2.92456
177	chr14:103561047..103561071,+	0.94438	6.11046	-2.51863	2.24736	7.89469e-06	0.0108211	chr14	103561047	103561071	+	p1@ENST00000559843	ENST00000559843				0.585031	0.5846	1.41966	0.189064	0	1.78231	3.68283	0.227201	0.757608	0	1.15987	10.0405	7.21223	3.42071	2.06355	2.90238	11.0234
178	chr4:71522976..71522993,-	3.82548	21.8283	-2.52512	3.63308	6.25226e-05	0.0272482	chr4	71522976	71522993	-	p@chr4:71522976..71522993,-					3.51019	3.11786	2.48441	2.64689	0	5.34694	3.49869	10.5649	4.04058	0.780468	6.08933	7.75057	8.80316	12.7905	12.5689	2.21947	86.8371
179	chrY:15815773..15815792,+	0.62864	4.43675	-2.53714	1.97928	9.4456e-06	0.0119022	chrY	15815773	15815792	+	p1@TMSB4Y	TMSB4Y	entrezgene:9087	HGNC:11882	uniprot:O14604	0.292515	0.779466	0.236611	1.70158	0.160571	0.411303	0.460354	0.795205	0.505072	0.557477	1.01489	4.57988	3.39399	10.2621	1.78215	1.87801	4.7243
180	chr3:123339418..123339438,-	1.04609	6.9403	-2.57785	2.36355	3.79372e-05	0.0244827	chr3	123339418	123339438	-	p4@MYLK	MYLK	entrezgene:4638	HGNC:7590	uniprot:Q15746,uniprot:Q6P2N0,uniprot:Q9UBY6	1.75509	0.389733	1.77458	2.83596	0.321143	0.822606	0.368283	0.568004	1.01014	1.22645	0.434952	1.23305	13.4699	2.52835	4.68988	3.07311	16.6475
181	chr14:107035284..107035314,-	1.41143	9.27698	-2.61184	2.63822	6.2443e-05	0.0272482	chr14	107035284	107035314	-	p2@IGHV5-51	IGHV5-51		HGNC:5659		2.19387	0.5846	1.18305	3.02502	0	4.52433	0.460354	1.70401	0.757608	0.222991	0.869905	12.1543	6.15161	4.61053	4.22089	0.853642	27.6709
182	chr21:46875428..46875444,+	1.85917	12.2325	-2.61856	2.91182	1.95979e-05	0.0177734	chr21	46875428	46875444	+	p2@COL18A1	COL18A1	entrezgene:80781	HGNC:2195	uniprot:F5GZA2	0.438773	0.974333	1.30136	4.34847	0.321143	5.48404	0.552424	0.227201	2.7779	3.01038	1.01489	1.93764	5.62129	3.27199	15.1952	25.0971	22.2717
183	chr22:23089870..23089875,+	1.89242	12.7926	-2.6467	2.94852	6.71823e-05	0.0274455	chr22	23089870	23089875	+	p1@IGLV3-16	IGLV3-16		HGNC:5901		0.731289	0.779466	0.709832	3.21409	0	4.52433	8.47051	0.681604	0.757608	0.222991	0.724921	13.2112	5.40917	0.44618	15.8518	23.3898	18.4473
184	chr22:22723969..22723985,+	46.0659	295.686	-2.66718	7.097	0.000113208	0.0360073	chr22	22723969	22723985	+	p1@IGLV7-46	IGLV7-46		HGNC:5930		64.9384	18.9021	78.0815	99.8257	0.802857	125.173	23.8463	8.63366	38.638	23.5255	24.3573	740.532	187.518	107.232	65.7521	12.8046	660.277
185	chr22:22569155..22569161,+	22.7205	153.511	-2.71391	6.12577	0.000165924	0.0442422	chr22	22569155	22569161	+	p1@IGLV10-54	IGLV10-54		HGNC:5884		26.1801	7.0152	37.6211	32.7081	0	28.7912	2.57798	5.33923	65.1543	18.7312	25.8072	492.161	34.152	9.66724	163.583	16.5607	204.944
186	chr11:84028339..84028387,-	1.03846	7.82889	-2.71405	2.43489	7.24222e-05	0.0282885	chr11	84028339	84028387	-	p1@DLG2	DLG2	entrezgene:1740	HGNC:2901	uniprot:Q6ZSU2,uniprot:Q15700	0	0	0.828137	3.78128	0.321143	3.56463	0.0920707	0	0.505072	0.445982	1.88479	0.528448	1.90912	8.03124	12.3813	13.9997	10.1235
187	chr22:23222894..23222909,+	250.118	1690.21	-2.7398	9.59558	5.75292e-05	0.0272482	chr22	23222894	23222909	+	p1@IGLV3-1	IGLV3-1		HGNC:5896		249.369	184.733	248.678	692.352	2.89029	882.93	68.6848	104.399	62.6289	86.7435	167.892	1450.59	852.316	196.468	1435.2	2071.79	4134.88
188	chr22:22697537..22697541,+	15.4076	113.762	-2.81349	5.70851	2.47632e-06	0.00671396	chr22	22697537	22697541	+	p1@IGLV9-49	IGLV9-49		HGNC:5933		11.9931	3.31273	5.56035	53.316	0.160571	17.0005	20.9001	12.3825	5.80833	23.9715	15.0783	112.912	40.5157	12.6418	174.464	142.046	199.995
189	chr11:84028394..84028413,-	0.188997	2.16113	-2.81593	1.52321	0.000125391	0.0377349	chr11	84028394	84028413	-	p4@DLG2	DLG2	entrezgene:1740	HGNC:2901	uniprot:Q6ZSU2,uniprot:Q15700	0	0	0.354916	0.567192	0	0.274202	0.184141	0	0.252536	0.445982	0	0.704597	0.636373	2.52835	2.72013	1.87801	4.49933
190	chr22:23154239..23154246,+	84.3236	609.265	-2.81899	8.11607	0.000230868	0.0496117	chr22	23154239	23154246	+	p1@IGLV3-10	IGLV3-10		HGNC:5897		66.8398	44.4296	12.4221	236.708	0.160571	112.286	20.3476	186.305	80.3064	12.0415	155.713	75.0396	490.325	116.007	112.745	1635.41	1226.07
191	chr16:56701968..56701983,-	25.8445	178.484	-2.85279	6.42601	4.38654e-05	0.0253673	chr16	56701968	56701983	-	p1@MT1G	MT1G	entrezgene:4495	HGNC:7399	uniprot:P13640	17.2584	68.2033	15.2614	16.0704	8.51029	18.7828	13.4423	65.5476	34.85	6.35524	20.0078	90.8931	31.9247	9.07233	48.681	35.6823	854.648
192	chr14:107099659..107099670,-	435.111	3396.98	-2.90068	10.5451	0.000218179	0.0485263	chr14	107099659	107099670	-	p1@IGHV3-62	IGHV3-62		HGNC:5615		722.074	18.9021	111.562	1412.31	2.89029	1273.53	458.144	68.6148	232.333	173.71	312.151	664.259	6154.26	2895.41	3439.93	304.921	6923.12
193	chr14:107219187..107219204,-	139.364	1037.19	-2.92631	8.89116	5.78219e-05	0.0272482	chr14	107219187	107219204	-	p1@IGHV3-74	IGHV3-74		HGNC:5624		221.142	205.974	191.181	265.257	1.124	275.71	51.4675	6.02084	116.672	61.88	136.575	694.205	599.675	252.24	663.43	97.8274	3915.77
194	chr11:84028180..84028202,-	0.516651	5.10573	-2.97728	2.03946	1.56886e-05	0.0155244	chr11	84028180	84028202	-	p14@DLG2	DLG2	entrezgene:1740	HGNC:2901		0.146258	0.194867	0.591526	1.70158	0	1.91941	0	0	0.505072	0.334486	0.289968	0.704597	0.530311	5.94907	9.94255	5.63404	7.87383
195	chr18:20494114..20494129,+	1.80508	15.2551	-3.01372	3.12436	3.10024e-06	0.00719719	chr18	20494114	20494129	+	p@chr18:20494114..20494129,+					2.7789	2.14353	2.01119	3.21409	1.28457	0.274202	1.28899	0.454403	2.52536	1.56094	2.31975	14.4442	6.68192	5.94907	2.72013	3.24384	58.4913
196	chr22:22677237..22677284,+	2.89422	23.4677	-3.02266	3.64866	0.000105623	0.0348392	chr22	22677237	22677284	+	p1@AY998676	AY998676				1.60883	1.36407	0.946442	5.29379	0	3.29042	9.94364	1.24961	1.51522	1.11495	5.5094	16.3819	4.87886	6.39525	4.0333	0.682914	108.434
197	chr8:101325675..101325699,-	1.22705	12.277	-3.10612	2.79982	2.90314e-05	0.0206723	chr8	101325675	101325699	-	p@chr8:101325675..101325699,-					0.438773	0.974333	1.77458	0.756256	0.963429	0.548404	4.05111	2.38562	0.757608	0.557477	0.289968	2.99454	3.0758	1.63599	57.5917	3.41457	4.94926
198	chr22:23247146..23247167,+	0.191226	2.81503	-3.19663	1.63809	3.94154e-05	0.0250732	chr22	23247146	23247167	+	p1@AL713800	AL713800			uniprot:Q8TCJ5	0.292515	0	0.473221	0	0	0.274202	0.552424	0.113601	0.252536	0	0.144984	1.40919	1.16668	3.27199	1.40696	1.53656	8.09879
199	chr22:22453093..22453106,+	7.98837	77.4021	-3.34285	5.13645	3.86103e-06	0.00781491	chr22	22453093	22453106	+	p2@IGLV8-61	IGLV8-61		HGNC:5931		1.31632	9.74333	21.4133	0.94532	0	17.9602	10.8643	0.340802	15.9098	2.5644	6.81425	4.05143	67.1373	48.6336	27.3889	57.3648	259.836
200	chr2:89890533..89890539,+	0.659601	8.37975	-3.34428	2.41237	0.000199103	0.0469505	chr2	89890533	89890539	+	p1@uc010yts.1	uc010yts.1				1.60883	0	0.118305	2.45783	0	1.37101	0	0.681604	0.505072	0.222991	0.289968	0.176149	0.636373	0.743634	35.4555	4.26821	8.99866
201	chr22:22453119..22453135,+	9.76734	110.683	-3.55419	5.59618	1.86959e-06	0.00640392	chr22	22453119	22453135	+	p1@IGLV8-61	IGLV8-61		HGNC:5931		1.46258	14.0304	14.6699	0.189064	0.481714	16.315	29.6468	1.02241	15.4047	4.7943	9.42397	3.17069	86.7588	94.144	22.0424	101.413	356.572
202	chr22:23114284..23114291,+	0.264295	4.52432	-3.56156	1.91359	2.01345e-06	0.00640406	chr22	23114284	23114291	+	p1@IGLV3-12	IGLV3-12		HGNC:5898		0.731289	0.5846	0	0.189064	0	0.685505	0.0920707	0.227201	0.252536	0	0.144984	2.81839	4.7728	2.67708	4.78368	0.170728	11.9232
203	chr5:5140462..5140482,+	0.626328	9.52309	-3.6655	2.51359	3.03283e-06	0.00719719	chr5	5140462	5140482	+	p3@ADAMTS16	ADAMTS16	entrezgene:170690	HGNC:17108	uniprot:Q8TE57,uniprot:Q2XQZ0,uniprot:F5H441	0.146258	0.194867	0.709832	0	0	3.42752	0	0	1.26268	1.00346	0.144984	0.528448	1.48487	8.62615	24.575	3.92676	17.9973
204	chr16:56703703..56703733,+	5.92488	82.6753	-3.85411	5.21247	2.60429e-05	0.0196553	chr16	56703703	56703733	+	p1@MT1H	MT1H	entrezgene:4496	HGNC:7400	uniprot:P80294	13.1632	15.5893	1.53797	1.70158	0.642286	5.20984	2.67005	3.18082	15.6572	0.891964	4.92946	45.6227	5.62129	1.33854	9.94255	1.36583	432.161
205	chr14:107034971..107034980,-	0.287349	6.35672	-4.05698	2.1713	4.14169e-05	0.0253673	chr14	107034971	107034980	-	p1@AM279543,p1@AY577299,p1@FJ385326,p1@GQ232913,p1@GQ232958,p1@GU552732,p1@GU552750,p1@S73611,p1@S73613	AM279543				0	0.389733	0.236611	0.378128	0	1.23391	0.184141	0.340802	0.252536	0	0.144984	1.0569	2.43943	0.44618	1.40696	0.170728	32.6201
206	chr22:23010756..23010763,+	13.0569	286.543	-4.49364	6.87788	1.3502e-08	0.000150308	chr22	23010756	23010763	+	p1@IGLV3-27	IGLV3-27		HGNC:5910		10.9693	5.45626	15.1431	34.2206	0.160571	24.404	13.2582	3.18082	12.1217	8.47366	16.2382	110.093	122.608	5.05671	167.898	21.1703	1292.43
207	chr22:22516550..22516571,+	4.71991	112.369	-4.57195	5.49278	2.04899e-08	0.000182479	chr22	22516550	22516571	+	p1@IGLV4-60	IGLV4-60		HGNC:5920		0.292515	4.0922	0.591526	0.189064	0	12.8875	10.4961	11.4737	5.80833	4.34832	1.73981	8.63132	53.4553	8.62615	270.231	22.3654	310.904
208	chr2:90007649..90007660,+	0.812358	52.5875	-5.77348	4.34257	6.38461e-06	0.0105296	chr2	90007649	90007660	+	p1@IGKV1D-27	IGKV1D-27		HGNC:5751	uniprot:P04431	1.90135	0.194867	0	0	0	0.274202	0.0920707	0.340802	0	4.68281	1.44984	308.966	1.16668	1.48727	0.281393	2.04874	1.57477
