# Supplementary material for: Copy number loss of KDM5D may be a predictive biomarker for ATR inhibitor treatment in male patients with pulmonary squamous cell carcinoma
Source: J Pathol Clin Res. 2023 Nov 16;10(1):e350. doi: 10.1002/cjp2.350 (PMC10766025; doi:10.1002/cjp2.350)
Supplement: Supplementary file 5 — Table S4. TSS‐level expression profiles of the lysine demethylases in tumors with and without KDM5D copy number loss [file CJP2-10-e350-s003.xlsx]

## Sheet: Table S4
Copy number loss of KDM5D may be a predictive biomarker for ATR inhibitor treatment in male patients with pulmonary squamous cell carcinoma
A Ura et al. J Pathol Clin Res
https://doi.org/10.1002/cjp2.350
Table S4. Transcription start site-level expression profiles of the lysine demethylases in tumors with and without KDM5D copy number loss
No	TSS_ID	cor	L_chr	L_start	L_end	L_ori	short_description	gene_symbol	entrezgene_id	hgnc_id	uniprot_id
1	chr1:23345943..23346051,+	-0.659314	chr1	23345943	23346051	+	p1@KDM1A	KDM1A	entrezgene:23028	HGNC:29079	uniprot:F6S0T5
2	chr1:23345930..23345941,+	-0.235294	chr1	23345930	23345941	+	p2@KDM1A	KDM1A	entrezgene:23028	HGNC:29079	uniprot:O60341
3	chr6:18155632..18155700,+	-0.602941	chr6	18155632	18155700	+	p1@KDM1B	KDM1B	entrezgene:221656	HGNC:21577	NA
4	chr6:18155701..18155736,+	-0.468137	chr6	18155701	18155736	+	p2@KDM1B	KDM1B	entrezgene:221656	HGNC:21577	NA
5	chr6:18155610..18155624,+	-0.838235	chr6	18155610	18155624	+	p3@KDM1B	KDM1B	entrezgene:221656	HGNC:21577	uniprot:Q8NB78,uniprot:F2Z2A7,uniprot:A2A2C6
6	chr11:66886717..66886762,+	0.186275	chr11	66886717	66886762	+	p1@KDM2A	KDM2A	entrezgene:22992	HGNC:13606	uniprot:Q9Y2K7
7	chr11:67007477..67007493,+	0.0416667	chr11	67007477	67007493	+	p2@KDM2A	KDM2A	entrezgene:22992	HGNC:13606	uniprot:D4QA03,uniprot:E7EMR1,uniprot:E9PIL6
8	chr11:67007548..67007610,+	0.294118	chr11	67007548	67007610	+	p3@KDM2A	KDM2A	entrezgene:22992	HGNC:13606	NA
9	chr11:67007445..67007459,+	-0.164216	chr11	67007445	67007459	+	p4@KDM2A	KDM2A	entrezgene:22992	HGNC:13606	uniprot:D4QA03,uniprot:E7EMR1,uniprot:E9PIL6
10	chr11:67007522..67007533,+	0.196078	chr11	67007522	67007533	+	p5@KDM2A	KDM2A	entrezgene:22992	HGNC:13606	uniprot:D4QA03,uniprot:E7EMR1,uniprot:E9PIL6
11	chr11:67007535..67007546,+	0.139706	chr11	67007535	67007546	+	p7@KDM2A	KDM2A	entrezgene:22992	HGNC:13606	uniprot:D4QA03,uniprot:E7EMR1,uniprot:E9PIL6
12	chr12:121905092..121905209,-	-0.629902	chr12	121905092	121905209	-	p1@KDM2B	KDM2B	entrezgene:84678	HGNC:13610	uniprot:B4DSN4
13	chr12:122018142..122018162,-	0.355392	chr12	122018142	122018162	-	p2@KDM2B	KDM2B	entrezgene:84678	HGNC:13610	uniprot:F5GXC2
14	chr12:121972556..121972571,-	0.47549	chr12	121972556	121972571	-	p3@KDM2B	KDM2B	entrezgene:84678	HGNC:13610	uniprot:F5H6N6
15	chr12:122017542..122017578,-	0.296569	chr12	122017542	122017578	-	p5@KDM2B	KDM2B	entrezgene:84678	HGNC:13610	uniprot:F8WBN2
16	chr12:122018897..122018941,-	0.75	chr12	122018897	122018941	-	p6@KDM2B	KDM2B	entrezgene:84678	HGNC:13610	uniprot:E7ET57,uniprot:E7EML5,uniprot:Q8NHM5
17	chr2:86668464..86668529,+	-0.321078	chr2	86668464	86668529	+	p1@KDM3A	KDM3A	entrezgene:55818	HGNC:20815	uniprot:F8WE62
18	chr2:86669209..86669241,+	-0.316176	chr2	86669209	86669241	+	p3@KDM3A	KDM3A	entrezgene:55818	HGNC:20815	NA
19	chr5:137688364..137688429,+	-0.151961	chr5	137688364	137688429	+	p1@KDM3B	KDM3B	entrezgene:51780	HGNC:1337	uniprot:Q7LBC6
20	chr1:44115814..44115849,+	0.485294	chr1	44115814	44115849	+	p1@KDM4A	KDM4A	entrezgene:9682	HGNC:22978	uniprot:O75164
21	chr1:44115789..44115813,+	0.205882	chr1	44115789	44115813	+	p2@KDM4A	KDM4A	entrezgene:9682	HGNC:22978	uniprot:O75164
22	chr1:44116169..44116182,+	-0.0588235	chr1	44116169	44116182	+	p3@KDM4A	KDM4A	entrezgene:9682	HGNC:22978	NA
23	chr1:44116137..44116167,+	0.0490196	chr1	44116137	44116167	+	p4@KDM4A	KDM4A	entrezgene:9682	HGNC:22978	NA
24	chr1:44115853..44115865,+	-0.0857843	chr1	44115853	44115865	+	p5@KDM4A	KDM4A	entrezgene:9682	HGNC:22978	uniprot:O75164
25	chr1:44115773..44115783,+	0.247549	chr1	44115773	44115783	+	p6@KDM4A	KDM4A	entrezgene:9682	HGNC:22978	uniprot:O75164
26	chr19:4969116..4969131,+	-0.107843	chr19	4969116	4969131	+	p1@KDM4B	KDM4B	entrezgene:23030	HGNC:29136	uniprot:O94953
27	chr9:6758024..6758100,+	0.583333	chr9	6758024	6758100	+	p1@KDM4C	KDM4C	entrezgene:23081	HGNC:17071	uniprot:E7EV17
28	chr9:6757983..6758016,+	0.254902	chr9	6757983	6758016	+	p2@KDM4C	KDM4C	entrezgene:23081	HGNC:17071	uniprot:E7EV17
29	chr9:6757362..6757409,+	0.22549	chr9	6757362	6757409	+	p3@KDM4C	KDM4C	entrezgene:23081	HGNC:17071	uniprot:F8WCN1,uniprot:F5H347,uniprot:B4E239,uniprot:Q9H3R0,uniprot:B4E1Y4,uniprot:B4E142,uniprot:B7Z3V6
30	chr9:6757941..6757978,+	0.237745	chr9	6757941	6757978	+	p4@KDM4C	KDM4C	entrezgene:23081	HGNC:17071	uniprot:E7EV17
31	chr9:6757634..6757655,+	0.306373	chr9	6757634	6757655	+	p5@KDM4C	KDM4C	entrezgene:23081	HGNC:17071	uniprot:Q9H3R0,uniprot:B0QZ60,uniprot:F8WCN1,uniprot:F5H347,uniprot:B4E239,uniprot:B4E1Y4,uniprot:B4E142,uniprot:B7Z3V6
32	chr9:6758109..6758131,+	0.0955882	chr9	6758109	6758131	+	p6@KDM4C	KDM4C	entrezgene:23081	HGNC:17071	uniprot:F5GYH2
33	chr9:6758138..6758160,+	0.00980392	chr9	6758138	6758160	+	p7@KDM4C	KDM4C	entrezgene:23081	HGNC:17071	uniprot:F5GYH2
34	chr9:6757658..6757703,+	0.0857843	chr9	6757658	6757703	+	p8@KDM4C	KDM4C	entrezgene:23081	HGNC:17071	uniprot:Q9H3R0
35	chr9:6716478..6716551,+	0.102941	chr9	6716478	6716551	+	p10@KDM4C	KDM4C	entrezgene:23081	HGNC:17071	NA
36	chr9:6716152..6716196,+	0.372549	chr9	6716152	6716196	+	p11@KDM4C	KDM4C	entrezgene:23081	HGNC:17071	NA
37	chr9:6757412..6757425,+	-0.144608	chr9	6757412	6757425	+	p13@KDM4C	KDM4C	entrezgene:23081	HGNC:17071	uniprot:F8WCN1,uniprot:F5H347,uniprot:B4E239,uniprot:Q9H3R0,uniprot:B4E1Y4,uniprot:B4E142,uniprot:B7Z3V6
38	chr9:6716430..6716455,+	-0.272508	chr9	6716430	6716455	+	p14@KDM4C	KDM4C	entrezgene:23081	HGNC:17071	NA
39	chr11:94706804..94706907,+	0.0759804	chr11	94706804	94706907	+	p1@KDM4D	KDM4D	entrezgene:55693	HGNC:25498	uniprot:Q6B0I6
40	chr12:498415..498492,-	0.25	chr12	498415	498492	-	p1@KDM5A	KDM5A	entrezgene:5927	HGNC:9886	uniprot:F5GZ99,uniprot:F5GZR8,uniprot:E7EV89
41	chr12:498695..498748,-	0.340686	chr12	498695	498748	-	p2@KDM5A	KDM5A	entrezgene:5927	HGNC:9886	uniprot:E7EV89,uniprot:F5H1F7,uniprot:A8MUS2,uniprot:P29375
42	chr12:498671..498693,-	-0.343137	chr12	498671	498693	-	p4@KDM5A	KDM5A	entrezgene:5927	HGNC:9886	uniprot:E7EV89,uniprot:F5H1F7,uniprot:A8MUS2,uniprot:P29375
43	chr1:202777535..202777556,-	-0.0171569	chr1	202777535	202777556	-	p1@KDM5B	KDM5B	entrezgene:10765	HGNC:18039	uniprot:Q9UFD3,uniprot:Q9UGL1
44	chr1:202777592..202777616,-	0.0637255	chr1	202777592	202777616	-	p2@KDM5B	KDM5B	entrezgene:10765	HGNC:18039	uniprot:Q9UFD3,uniprot:Q9UGL1
45	chr1:202777561..202777582,-	0.205882	chr1	202777561	202777582	-	p3@KDM5B	KDM5B	entrezgene:10765	HGNC:18039	uniprot:Q9UFD3,uniprot:Q9UGL1
46	chrX:53254373..53254406,-	-0.0294118	chrX	53254373	53254406	-	p1@KDM5C	KDM5C	entrezgene:8242	HGNC:11114	uniprot:F8W7H7,uniprot:F8WF56,uniprot:F8WDK1
47	chrY:21906594..21906622,-	1	chrY	21906594	21906622	-	p1@KDM5D	KDM5D	entrezgene:8284	HGNC:11115	uniprot:C9JGA3,uniprot:B4E1Y0
48	chrY:21906761..21906810,-	0.561275	chrY	21906761	21906810	-	p2@KDM5D	KDM5D	entrezgene:8284	HGNC:11115	uniprot:Q9BY66,uniprot:E9PFH2
49	chrY:21906623..21906637,-	0.919118	chrY	21906623	21906637	-	p3@KDM5D	KDM5D	entrezgene:8284	HGNC:11115	NA
50	chrX:44732415..44732450,+	0.203431	chrX	44732415	44732450	+	p1@KDM6A	KDM6A	entrezgene:7403	HGNC:12637	uniprot:E7EWN2,uniprot:O15550,uniprot:Q59HG3
51	chrX:44732455..44732473,+	0.303922	chrX	44732455	44732473	+	p2@KDM6A	KDM6A	entrezgene:7403	HGNC:12637	uniprot:E7EWN2,uniprot:O15550,uniprot:Q59HG3
52	chrX:44732403..44732414,+	0.142157	chrX	44732403	44732414	+	p3@KDM6A	KDM6A	entrezgene:7403	HGNC:12637	uniprot:E7EWN2,uniprot:O15550,uniprot:Q59HG3
53	chrX:44732837..44732860,+	-0.00245098	chrX	44732837	44732860	+	p5@KDM6A	KDM6A	entrezgene:7403	HGNC:12637	NA
