# Supplementary material for: Copy number loss of KDM5D may be a predictive biomarker for ATR inhibitor treatment in male patients with pulmonary squamous cell carcinoma
Source: J Pathol Clin Res. 2023 Nov 16;10(1):e350. doi: 10.1002/cjp2.350 (PMC10766025; doi:10.1002/cjp2.350)
Supplement: Supplementary file 6 — Table S5. Summary of experimental results in lung squamous cell carcinoma with KDM5D copy number loss [file CJP2-10-e350-s002.xlsx]

## Sheet: Table S5
Copy number loss of KDM5D may be a predictive biomarker for ATR inhibitor treatment in male patients with pulmonary squamous cell carcinoma
A Ura et al. J Pathol Clin Res
https://doi.org/10.1002/cjp2.350
Table S5. Summary of experimental results in lung squamous cell carcinoma with KDM5D copy number loss
Analyses	Results
Gene set enrichment analysis	1. Upregulated genes are associated with the cell cycle terms
	associated GO term: mitotic spindle organization
	2. Downregulated genes are associated with the immune response terms
	associated GO term: adaptive immune response based on somatic recombination of immune receptors built from immunogloblin superfamily domains
TSS-level expression profile	1. The expression of genes (TXLNG2P and TTTY14) on the Y chromosome around KDM5D are significantly lower
	2. Inverse expression of TSS region 1 of KDM1A and KDM1B, and TSS region 3 of KDM1B
Multiplexed fluorescent immunohistochemistry	CD8+/T-bet+ T cells less infiltrated in tumors
